# Supplementary material for: MiR-222-3p in Platelets Serves as a Distinguishing Marker for Early Recognition of Kawasaki Disease
Source: Front Pediatr. 2019 Jun 28;7:237. doi: 10.3389/fped.2019.00237 (PMC6611386; doi:10.3389/fped.2019.00237)
Supplement: Supplementary Table 1 — Clinical manifestations of samples enrolled in this study. [file Table_1.XLSX]

## Sheet: Sheet1
Sample	Diagnosis	Sample category	Age	Gender	Duration of fever(days)	Erythema	Pinkeye	Lymphadenopathy	Dry fissured lips	Indurative oedema of hands and feet	Erythema and induration at BCG vaccination site	Desquamation	Coronary artery lesions	Other complications	WBC	CRP	sodium	albumin	AST	Platelet count(diagnosis)	Defervescence after IVIG	Platelet count(after treatment)	Platelet count(convalescent)	Recurrence
KSL01LRC	Kawasaki disease	KD	3	male	7	Yes	Yes	Yes	Yes	No	No	Yes	No	No	15.7	84.39	137	37.5	28.5	410	Yes	496	NA	No
KSL02QYC	Kawasaki disease	KD	3	male	3	Yes	Yes	Yes	Yes	No	No	No	Left	No	12.56	79.94	137	41.1	45.3	396	Yes	586	NA	No
KSL03LJY	Kawasaki disease	KD	3	female	5	Yes	Yes	Yes	Yes	Yes	No	Yes	Both	Streptococcal infection	12.93	179.55	124	31.2	39.2	267	Yes	554	595	No
KSL04QMX	Kawasaki disease	KD	1	female	5	Yes	Yes	Yes	Yes	Yes	No	Yes	No	No	12.46	93.4	135	34.7	27.1	337	Yes	685	589	No
KSL05XLY	Kawasaki disease	KD	5	female	8	No	Yes	Yes	Yes	No	No	Yes	Left	Pneumonia	20.8	50.18	138	40.6	21.1	282	Yes	426	NA	No
KSL06XYH	Kawasaki disease	KD	4	male	7	Yes	Yes	Yes	Yes	No	No	No	No	No	10.34	36.28	136	38.5	50.8	310	Yes	569	390	No
KSL07LZH	Kawasaki disease	KD	1	male	7	Yes	Yes	Yes	Yes	Yes	No	Yes	Both	No	16.25	114.15	135	31.8	46.9	295	Yes	585	NA	No
KSL08ZYX	Kawasaki disease	KD	3	female	6	Yes	Yes	Yes	Yes	No	No	Yes	No	No	13.91	121.94	130	43.5	71.5	290	Yes	527	449	No
KSL09LWR	Kawasaki disease	KD	4 months	female	5	No	Yes	Yes	Yes	Yes	No	No	Both	Pneumonia	7.67	50.97	132	33.2	60.4	326	Yes	534	394	No
KSL10LJY	Kawasaki disease	KD	6 months	male	7	No	Yes	Yes	Yes	No	No	No	No	No	13.86	45.59	137	41.7	33.7	544	Refuse by patient	NA	NA	NA
KSL11LXJ	Kawasaki disease	KD	2	male	6	No	Yes	Yes	Yes	No	No	No	Both	No	13.7	24.16	137	42.6	43.7	413	Yes	586	NA	No
KSL12ZSH	Kawasaki disease	KD	1	male	7	Yes	Yes	Yes	Yes	Yes	Yes	Yes	No	No	10.95	59.41	134	38.4	55.4	396	Yes	585	457	No
KSL13SZY	Pneumonia	OFI	5	male	7	No	No	Yes	No	No	No	No	No	No	4.22	20.07	133	37.3	40.9	165	NA	NA	NA	NA
KSL14WWK	Kawasaki disease	KD	2	male	6	Yes	Yes	Yes	Yes	No	No	Yes	Both	No	27.73	47.07	136	37.3	39	378	Yes	520	501	No
KSL15ZY	Kawasaki disease	KD	1	female	6	No	Yes	Yes	Yes	No	Yes	Yes	Both	No	11.84	41.34	138	36.1	30.5	281	Yes	440	309	No
KSL16NES	Pneumonia	OFI	1	male	1	No	No	Yes	No	No	No	No	NA	No	13.61	13.91	137	45.5	36	441	NA	NA	NA	NA
KSL17GRZ	EB virus infection	OFI	1	male	2	No	No	Yes	No	No	No	No	NA	No	22.81	1.29	139	46	51.4	248	NA	NA	NA	NA
KSL18SXR	Pneumonia	OFI	1	female	7	Yes	No	Yes	No	No	No	No	NA	No	7.98	9.58	137	44.7	41.1	276	NA	NA	NA	NA
KSL19LGC	Pneumonia	OFI	1	male	5	No	No	No	No	No	No	No	No	No	10.62	9.61	136	48.6	113.9	412	NA	NA	NA	NA
KSL20SBY	Kawasaki disease	KD	4 months	male	5	Yes	No	Yes	Yes	No	Yes	Yes	Both	Intra-atrial block	7.76	13.03	137	41.3	41	598	Yes	773	654	No
KSL21DYC	Kawasaki disease	KD	6	male	5	Yes	Yes	Yes	Yes	No	No	No	No	No	6.77	44.27	136	124	56	214	Yes	597	NA	NA
KSL22TXC	Tonsillitis	OFI	1	female	3	Yes	No	Yes	No	Yes	No	No	No	No	12.27	18.26	137	38.1	233.2	270	NA	NA	NA	NA
KSL23CY	Bronchitis	OFI	1	female	5	Yes	No	Yes	No	No	No	No	No	NA	5.68	12.34	137	37.2	72	213	NA	NA	NA	NA
KSL24XHX	Bronchitis	OFI	3	male	3	No	No	No	Yes	No	No	Yes	No	No	25.15	143.39	133	39.4	21.1	312	NA	NA	514	NA
KSL25ZZJ	Bronchitis	OFI	4	male	3	No	No	Yes	No	No	No	No	NA	No	10.93	<0.5	135	39.3	31.9	287	NA	NA	NA	NA
KSL26SPY	Bronchitis	OFI	4	male	5	No	No	Yes	No	No	No	No	NA	No	3.3	5.34	137	44.4	20.6	135	NA	NA	379	NA
KSL27LSZ	Lower respiratory tract infection	OFI	1	male	1	Yes	No	Yes	No	No	No	No	No	No	8.62	1.73	136	41.9	75.4	283	NA	NA	410	NA
KSL28QMBZ	Lower respiratory tract infection	OFI	9	female	2	No	No	No	No	No	No	No	No	No	6.19	0.52	135	42.2	59.2	180	NA	NA	NA	NA
KSL29KJJ	Coronary heart disease	OFI	3	male	2	No	No	No	No	No	No	No	No	No	8.27	0.12	136	44.1	28.7	317	NA	NA	NA	NA
KSL30LYC	Tonsillitis	OFI	3	male	3	No	No	No	No	No	No	No	No	No	6.13	0.36	139	48.1	44.2	245	NA	NA	NA	NA
KSL31GYR	Scarlet Fever	OFI	5	female	4	No	No	Yes	No	No	No	No	No	No	9.56	0.42	138	41.3	36.1	311	NA	NA	NA	NA
KSL32ZYZ	Tonsillitis	OFI	4	female	6	Yes	No	Yes	No	No	No	No	No	No	18.24	1.27	137	44.8	49.8	289	NA	NA	NA	NA
