# Supplementary material for: MiR-222-3p in Platelets Serves as a Distinguishing Marker for Early Recognition of Kawasaki Disease
Source: Front Pediatr. 2019 Jun 28;7:237. doi: 10.3389/fped.2019.00237 (PMC6611386; doi:10.3389/fped.2019.00237)
Supplement: Supplementary Table 2 — CPM of expressed miRNAs. [file Table_2.XLSX]

## Sheet: Sheet1
label	0	0	0	0	0	0	0	0	0	0	0	0	0	0	0	0	1	1	1	1	1	1	1	1	1	1	1	1	1	1	1	1
miRNA	KSL17023	KSL17041	KSL17047	KSL17048	KSL17050	KSL17053	KSL17058	KSL17071	KSL17072	KSL17073	KSL17074	KSL17075	KSL17040	Sample_KSL17077	Sample_2504X	Sample_2506X	KSL17013	KSL17010	KSL17017	KSL17009	KSL17012	KSL17011	KSL17015	KSL17016	KSL17018	KSL17020	KSL17024	KSL17026	KSL17014	KSL17036	KSL17057	KSL17006
hsa-let-7a-5p	76923.1	97181.3	47413.8	76402.3	63926.9	80113.9	60335	80005.7	55431.9	46728.4	42120	56818.2	65011.3	61051.6	69665.6	69438.4	87390.5	68375.5	87493.8	63331	95822.4	83789.9	91530.8	98174.4	87804.6	109561	63454.6	62827.5	92611	56408.7	75723.7	72853.9
hsa-let-7b-5p	1470.97	3343.17	1436.78	3868.47	2354.45	2846.69	2630.89	5115.82	3263.61	2905.39	954.38	5918.56	2407.83	5972.43	1317.42	1499.8	2913.41	1393.05	2133.56	2059.68	1964.47	1787.67	4009.79	1856.59	1643.44	1842.11	1673.25	1511.49	3838.04	824.49	2294.66	3358.95
hsa-let-7c-5p	14536.6	29203.5	13505.8	22243.7	19691.8	25620.2	13154.4	28847.5	16911.4	15798.1	10689.1	22017	16553.8	26340	15881.3	14763.4	24957	16403.2	22242.4	14267.1	21637.6	21235.8	28537.2	26751.8	21318.5	23421	13686.3	15417.2	25665.1	16592.8	21240.3	21027.9
hsa-let-7d-3p	173.06	393.31	0	0	214.04	0	263.09	1136.85	593.38	544.76	190.88	2130.68	752.45	1990.81	450.33	576.86	596.72	696.52	853.42	502.36	797.18	475.75	676.98	787.65	833.29	526.32	514.84	151.15	644.56	515.3	1353.26	2254.64
hsa-let-7d-5p	865.28	1376.6	2011.49	4835.59	1284.25	2033.35	263.09	2415.8	1631.81	181.59	572.63	2367.42	1956.36	1990.81	1545.91	1628.39	2141.18	1776.14	2186.9	1607.56	1651.29	1643.5	2577.72	2419.2	2314.71	2631.58	1330.02	1058.04	3046.99	1648.97	4589.32	4371.23
hsa-let-7e-5p	9518.04	20452.3	9195.4	16924.6	14768.8	20333.5	8418.84	19894.8	9345.79	9442.53	6871.54	13020.8	10835.2	18223.6	12685.4	11449.5	13303.4	9228.95	12588	8489.9	10847.3	10437.7	15466.3	14374.5	10416.2	17894.7	10425.6	7708.59	13945.9	10615.3	13473.8	16104.5
hsa-let-7f-5p	88690.8	113274	54310.3	84381	71810.8	84180.6	89055.5	94926.8	69648.4	56110.4	51918.3	59422.3	75771.3	62480.9	76921.4	79430.3	113447	89869.1	110652	82638.4	130054	111160	115685	129146	119925	123684	82396.6	80260	118437	63640.1	95581.3	81120.9
hsa-let-7g-5p	34784.1	39724.7	29885.1	34816.2	32962.3	40260.3	69981.6	33394.9	30262.6	30143.5	32258.1	42376.9	28442.4	30474.7	37245.8	37723.5	16392.3	19711.6	22082.4	20345.6	16541.4	26843.9	19918.8	20310	19351	17368.4	39557.2	30834.3	22413	32876.4	51776.9	25215.1
hsa-let-7i-5p	39456.6	30383.5	23850.6	37717.6	33818.5	32126.9	30518.3	34816	28037.4	22335.2	22332.5	44507.6	34763	41347.6	28957.8	36616.8	21692.6	22393.3	18081.9	25319	19473.9	25056.2	25152.3	17103.2	23725.8	28684.2	36639.8	37182.6	34776.8	29784.6	42892.4	20981.9
hsa-miR-1-3p	1557.5	5998.03	1436.78	1450.68	2140.41	1220.01	2893.98	284.21	0	2542.22	954.38	236.74	1655.38	1225.11	1097.49	1120.4	1614.66	1184.09	2266.91	1205.67	2078.35	1254.26	781.13	1068.95	1180.5	1052.63	1244.21	604.59	585.96	309.18	647.21	552.16
hsa-miR-100-5p	0	0	287.36	483.56	214.04	0	0	142.11	445.04	181.59	572.63	0	150.49	459.42	123.2	97.27	35.1	34.83	0	0	56.94	14.42	26.04	28.13	23.15	0	42.9	151.15	29.3	206.12	58.84	46.01
hsa-miR-101-3p	1211.39	2163.23	1724.14	483.56	1284.25	6100.04	4209.42	3907.91	3115.26	2542.22	2672.27	4261.36	1053.42	2603.37	1656.43	1224.79	315.91	504.98	400.04	150.71	256.24	237.875	585.845	140.65	312.485	526.32	1866.31	2040.51	659.205	1648.97	823.72	805.225
hsa-miR-103a-3p	27602.3	11307.8	36637.9	21760.2	27290.2	13216.8	20784	14921.1	32265.2	46395.5	49436.9	22135.4	16102.3	20827	16471.5	15026.5	11197.3	14470.3	12934.7	24339.4	7032.23	15288.9	8488.25	7623.28	8541.27	5000	17418.9	19800.5	9507.21	21642.8	8266.65	18290.2
hsa-miR-106a-5p	605.69	196.66	287.36	0	428.08	0	789.27	142.11	296.69	1089.52	1145.26	473.48	0	765.7	345.11	281.06	140.41	69.65	106.68	50.24	56.94	43.25	52.08	84.39	46.29	0	171.61	151.15	0	206.12	58.84	276.08
hsa-miR-106b-3p	1211.39	1081.61	1724.14	483.56	428.08	406.67	0	994.74	1631.81	1271.11	1717.89	1657.2	1956.36	1378.25	1591.91	1487.01	772.23	1079.61	853.42	1306.14	370.12	1023.59	650.94	675.12	671.27	789.47	986.79	1209.19	644.56	2061.22	1470.93	598.17
hsa-miR-107	18257.3	8554.57	27011.5	17408.1	19905.8	11793.4	11049.7	9521.1	20620.1	29598.7	31303.7	15151.5	11286.7	16539	12809.4	11939.5	6809.65	8323.47	7520.8	12910.7	4156.7	9111.35	5415.82	4500.83	5578.45	4210.53	9310.11	12243	5859.6	15665.3	4353.97	10030.8
hsa-miR-10a-5p	778.75	196.66	1436.78	483.56	428.08	406.67	1315.44	426.32	593.38	1089.52	190.88	473.48	1504.89	459.42	1113.92	757.43	491.42	626.87	906.76	2813.22	825.65	634.33	442.64	618.86	555.53	526.32	1244.21	906.89	615.26	515.3	706.05	2254.64
hsa-miR-10b-5p	692.22	98.33	1149.43	483.56	214.04	406.67	526.18	284.21	593.38	726.35	0	473.48	902.93	306.28	863.98	578.38	280.81	348.26	320.03	1406.61	341.65	288.33	182.26	478.21	254.62	526.32	858.07	755.74	351.58	309.18	411.86	1104.31
hsa-miR-125a-5p	432.64	294.99	862.07	1450.68	642.12	0	0	568.42	148.35	1089.52	381.75	473.48	902.93	459.42	514.86	369.11	351.01	313.44	586.73	552.6	370.12	648.75	572.83	675.12	416.65	263.16	986.79	302.3	292.98	824.49	764.89	1058.3
hsa-miR-126-3p	4932.08	1278.27	10919.5	2417.79	10059.9	3660.02	6314.13	5968.45	9642.49	7989.83	8016.8	9469.7	5417.61	9035.22	7478.69	7884.69	5651.3	4213.97	3573.71	6882.35	3644.23	5680.18	6327.14	4078.88	4212.77	3684.21	6263.94	8010.88	5537.33	7111.2	16003.8	5521.56
hsa-miR-126-5p	0	0	287.36	0	214.04	0	0	142.11	148.35	0	190.88	0	0	306.28	203.26	163.56	70.2	0	0	0	0	72.08	78.11	28.13	23.15	0	171.61	151.15	87.89	309.18	176.51	92.03
hsa-miR-1260a	0	294.99	0	967.12	214.04	0	526.18	142.11	148.35	181.59	190.88	0	451.47	306.28	60.5	85.25	175.51	522.39	160.02	351.65	142.35	317.17	104.15	450.08	555.53	0	0	453.45	205.09	0	58.84	138.04
hsa-miR-1260b	346.11	294.99	287.36	967.12	214.04	406.67	789.27	142.11	741.73	726.35	381.75	0	601.96	306.28	169.63	181.42	351.01	766.18	586.73	552.6	199.29	490.17	260.38	815.78	763.85	263.16	300.33	906.89	234.38	206.12	235.35	230.06
hsa-miR-127-3p	605.69	393.31	3448.28	0	2354.45	406.67	789.27	142.11	445.04	544.76	1717.89	1183.71	4966.14	612.56	3807.43	1437.49	2316.68	5398.06	693.41	2210.39	1480.47	1484.92	1432.07	3656.92	1851.77	3421.05	2359.7	3325.27	673.85	9069.36	941.4	506.14
hsa-miR-128-3p	692.22	786.625	2155.17	967.12	1284.25	406.67	0	2202.64	1780.15	1089.52	1908.77	1657.19	1730.62	2220.52	2052.08	2077.46	807.33	766.175	800.085	854.015	1039.17	1095.66	1275.84	956.425	1030.05	1315.79	1287.11	377.87	1201.22	2061.22	3206.64	2162.61
hsa-miR-1301-3p	86.53	196.66	0	483.56	0	0	0	426.32	445.04	726.35	190.88	710.23	150.49	0	242.13	317.81	596.72	626.87	693.41	452.12	540.94	475.75	260.38	562.6	462.94	0	343.23	302.3	351.58	206.12	411.86	1334.38
hsa-miR-1307-3p	346.11	294.99	862.07	483.56	856.16	0	263.09	426.32	445.04	181.59	381.75	710.23	601.96	2909.65	517.41	614.7	737.13	1009.96	1493.49	351.65	626.35	807.34	546.79	675.12	671.27	526.32	686.46	604.59	703.15	721.43	941.4	1104.31
hsa-miR-130b-5p	605.69	98.33	287.36	483.56	428.08	406.67	0	142.11	148.35	726.35	0	236.74	1053.42	153.14	422	494.57	351.01	452.74	586.73	100.47	427.06	519	286.41	675.12	648.12	526.32	1330.02	151.15	439.47	309.18	411.86	414.12
hsa-miR-134-5p	0	98.33	0	0	0	0	0	142.11	0	0	0	473.48	300.98	459.42	418.71	187.77	175.51	452.74	213.36	0	142.35	100.92	234.34	590.73	231.47	526.32	85.81	604.59	146.49	1133.67	294.19	230.06
hsa-miR-139-3p	86.53	196.66	0	483.56	0	0	0	284.21	0	181.59	190.88	0	150.49	765.7	140.87	142.73	526.52	313.44	1600.17	1004.72	427.06	360.42	546.79	421.95	624.97	789.47	85.81	0	175.79	103.06	470.7	322.09
hsa-miR-139-5p	692.22	98.33	287.36	0	428.08	0	0	142.11	148.35	363.17	381.75	0	150.49	306.28	365.52	346.5	175.51	208.96	266.7	653.07	113.88	72.08	104.15	56.26	115.74	0	514.84	151.15	58.6	515.3	294.19	184.05
hsa-miR-140-3p	1644.03	3441.49	2298.85	2417.79	1926.37	4066.69	9734.28	1847.38	4450.38	3268.57	5153.66	2130.68	2257.34	1990.81	2012.63	2150.56	1263.65	1741.31	1120.12	2662.51	1309.65	1081.25	1041.5	646.99	1203.65	789.47	2316.8	3022.97	1113.32	2885.71	588.37	2254.64
hsa-miR-142-3p	0	98.33	574.71	0	0	0	263.09	142.11	445.04	363.17	0	473.48	150.49	306.28	160.25	148.49	0	0	106.68	0	56.94	14.42	78.11	56.26	69.44	263.16	85.81	0	87.89	103.06	411.86	92.03
hsa-miR-142-5p	346.11	1573.25	0	0	428.08	813.34	7103.39	2700.01	4302.03	1089.52	2863.14	1657.2	451.47	459.42	239.51	383.42	175.51	139.3	53.34	50.24	56.94	144.17	104.15	28.13	138.88	263.16	300.33	302.3	175.79	103.06	941.4	276.08
hsa-miR-143-3p	1384.44	4424.78	2298.85	2901.35	4922.95	6506.71	4998.68	3978.97	3115.26	8171.42	2481.39	2130.68	3762.23	2603.37	4313.64	3408.49	1193.44	4109.49	853.42	1205.67	1224.23	2234.59	5467.9	1856.59	1180.5	1578.95	3046.16	5743.65	937.54	7626.51	2412.33	874.25
hsa-miR-146a-5p	7441.38	1868.24	9770.11	3384.91	5779.11	2033.35	10786.6	4689.5	5043.76	6537.13	6871.54	8049.24	5267.12	7044.41	8967.63	6011.8	2457.09	5815.98	2666.95	4772.43	1395.06	4930.51	2056.97	3713.18	3379.47	2368.42	7336.54	2116.08	2636.82	7214.26	4942.34	6533.84
hsa-miR-146b-5p	1817.08	589.97	5459.77	967.12	2354.45	813.34	9997.37	2700.01	2670.23	3268.57	2481.39	3314.39	2558.31	2143.95	2513.41	2563.52	3159.11	5049.8	2453.6	4923.14	2533.88	4512.43	1926.78	3094.32	3772.97	1315.79	2788.74	2720.68	2080.16	2988.77	3236.06	5705.61
hsa-miR-148a-3p	17478.6	20354	17241.4	14023.2	26755.1	10573.4	13680.6	12221.1	9494.14	14890.1	10498.2	6865.53	34161	17611	28157.9	66862.4	24325.2	14801.1	13441.4	21400.6	23573.6	25301.3	26167.8	9845.57	20415.7	47631.6	29946.8	36729.1	27188.6	41533.6	28948	5705.61
hsa-miR-148b-3p	10556.4	3539.82	3735.63	1450.68	2354.45	4066.69	7892.66	1136.85	2818.57	2179.04	4199.27	5918.56	9330.32	3828.48	7734.17	4646.36	1368.95	3587.1	1760.19	3817.94	2875.53	2479.67	1848.67	1884.72	2754.5	1842.11	5792	4081.02	1962.97	5977.53	1235.58	1518.43
hsa-miR-151a-3p	24746.9	4818.09	18678.2	9187.62	18193.5	4473.36	7629.57	10231.6	10977.6	18158.7	16033.6	6865.53	30850.3	9035.22	28866.3	28464.3	27589.6	31482.9	20748.9	49784	24313.9	33893.7	28172.7	17806.4	27406.1	16315.8	23597	33555	21856.3	23497.9	20122.4	13757.9
hsa-miR-152-3p	519.17	393.31	287.36	0	642.12	0	789.27	284.21	296.69	726.35	763.5	710.23	300.98	612.56	691.49	851.15	737.13	766.18	533.39	653.07	313.18	1340.75	364.53	590.73	856.44	0	600.65	2116.08	410.17	515.3	235.35	368.1
hsa-miR-155-5p	259.58	294.99	287.36	0	214.04	0	789.27	284.21	148.35	181.59	0	236.74	451.47	0	145.44	165.76	280.81	557.22	373.37	653.07	284.71	273.92	338.49	646.99	624.97	0	128.71	0	292.98	309.18	58.84	322.09
hsa-miR-16-2-3p	86.53	294.99	287.36	967.12	214.04	2033.35	263.09	426.32	148.35	363.17	381.75	473.48	150.49	153.14	159.39	167.54	70.2	34.83	0	0	85.41	86.5	78.11	84.39	69.44	263.16	171.61	302.3	87.89	103.06	588.37	276.08
hsa-miR-16-5p	259.58	491.64	287.36	0	214.04	406.67	526.18	284.21	890.08	0	572.63	710.23	300.98	765.7	401.555	300.195	70.2	69.65	53.34	125.59	56.94	129.75	26.04	84.39	92.59	0	214.52	0	58.6	206.12	235.35	230.06
hsa-miR-17-5p	1211.39	294.99	574.71	0	856.16	813.34	1578.53	142.11	1186.77	1634.28	1717.89	473.48	0	1071.98	806.65	632.73	351.01	208.96	533.39	301.42	256.24	360.42	208.3	225.04	254.62	263.16	429.04	302.3	146.49	515.3	235.35	690.19
hsa-miR-181a-2-3p	173.06	196.66	0	0	0	0	526.18	0	148.35	0	0	0	150.49	0	145.5	109.12	70.2	69.65	0	100.47	113.88	100.92	78.11	112.52	69.44	0	171.61	302.3	87.89	103.06	235.35	46.01
hsa-miR-181a-5p	173.06	98.33	574.71	483.56	0	1626.68	1315.44	142.11	593.38	0	0	236.74	0	612.56	135.75	128.64	35.1	104.48	0	100.47	142.35	57.67	78.11	56.26	23.15	0	42.9	151.15	29.3	103.06	176.51	138.04
hsa-miR-181b-5p	86.53	196.66	287.36	0	214.04	406.67	0	426.32	148.35	0	190.88	236.74	150.49	153.14	58.065	62.645	0	0	0	50.24	28.47	72.08	52.08	28.13	46.29	263.16	85.81	0	58.6	0	0	46.01
hsa-miR-182-5p	778.75	2261.55	2011.49	483.56	1498.29	2846.69	526.18	1563.17	1631.81	1815.87	1527.01	473.48	1805.87	306.28	654.14	836.42	1684.86	2751.27	2933.65	8841.56	3758.11	1326.34	2056.97	2025.37	2361	2105.26	600.65	755.74	2255.95	103.06	588.37	2852.8
hsa-miR-183-5p	0	786.63	287.36	1450.68	0	1220.01	263.09	426.32	296.69	181.59	0	236.74	0	0	26.14	97.86	315.91	69.65	53.34	100.47	569.41	72.08	442.64	421.95	138.88	526.32	0	0	322.28	103.06	58.84	184.05
hsa-miR-185-3p	86.53	196.66	0	0	856.16	406.67	526.18	0	148.35	181.59	0	0	601.96	306.28	322.26	360.47	70.2	278.61	0	251.18	0	273.92	130.19	112.52	162.03	0	171.61	0	58.6	412.24	0	0
hsa-miR-185-5p	6835.68	4129.79	11206.9	9671.18	9417.81	9353.4	3420.15	7247.41	5933.84	9079.35	5344.53	6628.79	4815.65	4287.9	5059.36	6763.48	3790.94	4179.15	4160.44	5927.86	2590.82	5896.43	2473.57	3938.23	2638.77	3947.37	6564.27	4836.76	2285.25	3813.25	4000.94	3681.04
hsa-miR-186-5p	86.53	0	287.36	483.56	0	406.67	263.09	0	148.35	181.59	0	0	0	0	166.34	170.25	105.3	34.83	0	0	28.47	14.42	0	28.13	0	0	171.61	0	0	206.12	235.35	184.05
hsa-miR-191-5p	9691.1	3441.49	9195.4	2901.35	3424.66	6506.71	10260.5	5400.03	9790.83	15071.7	12597.8	8049.24	6922.5	3981.62	5521.39	6582.06	3334.62	6129.41	4480.48	8690.85	2704.7	4771.93	2369.42	6413.68	4768.3	1052.63	8795.26	4987.91	2138.76	4946.92	4648.15	10629
hsa-miR-192-5p	86.53	196.66	574.71	483.56	0	406.67	789.27	426.32	148.35	181.59	190.88	236.74	0	306.28	203.51	188.45	140.41	174.13	53.34	0	170.82	302.75	338.49	84.39	115.74	263.16	128.71	0	205.09	412.24	470.7	46.01
hsa-miR-197-3p	86.53	393.31	287.36	483.56	214.04	406.67	0	0	296.69	0	190.88	0	150.49	306.28	347.06	443.01	386.11	661.7	320.03	602.83	370.12	562.25	182.26	984.56	879.59	263.16	343.23	453.45	117.19	309.18	411.86	690.19
hsa-miR-199a-3p	2941.94	491.64	4597.7	3384.91	3281.97	0	3683.24	2700.01	4302.03	5266.03	4390.15	4971.59	3310.76	6738.13	6402.8	5749.53	421.22	766.18	266.7	753.54	370.12	1004.36	546.79	300.053	532.38	526.32	3961.44	2720.68	1113.32	4740.8	4903.11	1288.36
hsa-miR-199a-5p	605.69	294.99	862.07	483.56	1070.21	406.67	1052.35	284.21	890.08	544.76	381.75	1183.71	902.93	459.42	531.825	515.9	140.41	348.26	213.36	100.47	142.35	86.5	260.38	140.65	162.03	0	429.04	906.89	205.09	309.18	176.51	1150.32
hsa-miR-199b-3p	2941.94	491.64	4597.7	3384.91	3281.97	0	3683.24	2700.01	4302.03	5266.03	4390.15	4971.59	3310.76	6738.13	6402.8	5749.53	421.22	766.18	266.7	753.54	370.12	1004.36	546.79	300.053	532.38	526.32	3961.44	2720.68	1113.32	4740.8	4903.11	1288.36
hsa-miR-200c-3p	0	0	0	0	214.04	0	0	142.11	0	181.59	0	0	451.47	0	117.66	117.67	140.41	243.78	106.68	301.42	113.88	100.92	104.15	309.43	208.32	0	128.71	0	117.19	309.18	58.84	322.09
hsa-miR-20a-5p	1470.97	1179.94	3448.28	483.56	2354.45	4066.69	3683.24	710.53	2076.84	2360.63	4199.27	3077.65	1805.87	918.84	2256.9	1617.81	386.11	766.18	533.39	954.49	455.53	994.75	416.6	281.3	601.82	789.47	1544.53	755.74	527.36	1236.73	1706.28	828.23
hsa-miR-21-5p	36082	27335.3	83046	55125.7	84332.2	25213.5	49197.6	46042.3	78771.7	73724.4	78259.2	103456	42136.9	113476	45326.3	46239.8	43560.7	60214.5	40057.6	45463.7	43616.9	41217.3	60511.4	30071.2	35692.8	44736.8	48695.7	64993.9	60383.2	71318.1	52306.4	64556.2
hsa-miR-2110	0	98.33	0	0	214.04	0	0	0	148.35	181.59	0	0	0	153.14	20.72	27.26	140.41	34.83	373.37	100.47	56.94	86.5	104.15	253.17	46.29	0	42.9	151.15	234.38	103.06	58.84	184.05
hsa-miR-22-3p	259.58	393.31	0	483.56	214.04	1220.01	526.18	426.32	445.04	544.76	381.75	946.97	451.47	918.84	215.57	331.44	351.01	243.78	213.36	0	113.88	245.08	338.49	196.91	115.74	0	386.13	151.15	175.79	412.24	294.19	506.14
hsa-miR-221-3p	7354.85	1278.27	8045.98	6286.27	7919.52	406.67	2104.71	1989.48	5043.76	10168.9	9925.56	12310.6	8276.9	7963.25	9006.63	5656.41	2843.2	6024.94	3093.66	5676.68	1822.12	5233.26	2135.08	3009.93	3194.3	1052.63	5963.62	7103.99	3691.55	10718.3	4589.32	6073.71
hsa-miR-221-5p	346.11	196.66	0	0	0	0	526.18	142.11	0	0	763.5	236.74	300.98	0	308.49	194.46	421.22	696.52	213.36	1306.14	540.94	634.33	338.49	393.82	416.65	526.32	214.52	604.59	468.77	412.24	117.67	874.25
hsa-miR-222-3p	5624.3	2163.23	6609.2	3868.47	7919.52	5693.37	2630.89	5115.82	5488.8	5992.37	4962.78	12073.9	7072.99	3522.21	7782.06	6460.23	23763.6	52483.1	47151.7	29136.9	26705.4	26123.1	17184.8	30268.1	35415	12105.3	16389.2	21312	18867.9	10409.1	17710	34279.7
hsa-miR-223-3p	692.22	688.3	1149.43	967.12	428.08	0	526.18	284.21	593.38	726.35	763.5	0	300.98	306.28	590.47	552.65	105.3	592.05	266.7	502.36	455.53	389.25	234.34	393.82	277.76	0	471.94	302.3	175.79	1236.73	176.51	506.14
hsa-miR-223-5p	346.11	589.97	0	483.56	428.08	406.67	0	1136.85	148.35	181.59	381.75	473.48	150.49	765.7	292.1	445.13	1017.94	940.31	746.75	904.25	854.12	850.59	572.83	759.52	671.27	789.47	471.94	604.59	732.45	412.24	470.7	1058.3
hsa-miR-224-5p	0	98.33	574.71	0	428.08	0	263.09	142.11	741.73	0	381.75	473.48	1053.42	306.28	822.92	673.37	280.81	1602.01	640.07	653.07	370.12	1268.67	494.71	1884.72	671.27	263.16	128.71	755.74	87.89	1030.61	117.67	1104.31
hsa-miR-23a-3p	2163.19	884.96	862.07	967.12	642.12	1220.01	3683.24	852.64	2076.84	2179.04	1908.76	710.23	1354.4	306.28	1185.94	1048.15	561.62	1184.09	533.39	1507.08	512.47	778.5	234.34	253.17	555.53	526.32	1029.69	1813.78	175.79	515.3	529.54	598.17
hsa-miR-23b-3p	1817.08	589.97	1724.14	967.12	856.16	813.34	2367.8	284.21	1483.46	1271.11	954.38	236.74	1203.91	765.7	1210.55	1092	526.52	1323.4	533.39	954.49	683.29	908.25	364.53	365.69	879.59	526.32	772.27	302.3	263.68	824.49	411.86	828.23
hsa-miR-24-3p	1038.33	393.31	2586.21	967.12	1284.25	813.34	2367.8	1776.33	1705.98	1815.87	1908.76	2130.68	902.93	1225.11	1048.48	1178.39	315.91	557.22	266.7	502.36	284.71	677.58	650.94	393.82	532.38	263.16	1608.89	2116.08	761.75	1236.73	2530.01	1196.34
hsa-miR-25-3p	3028.47	4326.45	2011.49	3868.47	856.16	8540.06	4472.51	3410.54	1483.46	3631.74	2290.51	8049.24	4514.67	6125.57	4339.84	3910.34	1053.04	1706.48	1333.48	1808.5	1565.88	1859.75	1223.77	1265.86	925.88	1052.63	3689.72	3476.42	1377.01	4740.8	2294.66	2254.64
hsa-miR-26a-5p	43047.5	13667.6	35919.5	18858.8	26327	19926.8	48276.8	29415.9	38866.6	40403.1	56022.1	38470.6	39428.1	37902	39560.4	38056.2	11618.5	18318.6	10614.5	17582.6	7032.23	14979	8462.22	12560.1	11990.2	14473.7	47172.6	17306.5	8115.55	36792.7	38420.8	33980.6
hsa-miR-26b-5p	4845.55	2851.52	3735.63	1450.68	3210.62	3660.02	7366.48	3552.65	3115.26	5084.44	5535.41	3787.88	2106.85	3828.48	5282.66	5169.96	1123.24	2228.88	1013.44	2310.86	797.18	2508.51	781.13	1659.68	1041.62	0	3303.59	1209.19	1054.73	5256.11	3883.27	3036.86
hsa-miR-27a-3p	2163.19	491.64	1724.14	483.56	1712.33	406.67	1315.44	2700.01	1780.15	1634.28	2290.51	2130.68	1504.89	1990.81	2446.2	2186.88	386.11	417.91	213.36	301.42	341.65	865	416.6	281.3	254.62	526.32	1587.44	453.45	351.58	3607.13	823.72	506.14
hsa-miR-27b-3p	3288.05	983.28	2298.85	967.12	1926.37	813.34	3157.06	2557.91	2818.57	1997.46	4008.4	2604.17	2106.85	2909.65	3197.53	3001.03	421.22	626.87	426.71	552.6	484	1427.25	520.75	365.69	509.24	789.47	3003.26	2720.68	703.15	5874.47	1765.12	736.21
hsa-miR-28-3p	1557.5	589.97	862.07	1450.68	1926.37	1626.68	1052.35	1421.06	1483.46	1815.87	1908.76	1657.2	2558.31	2297.09	2086.54	2167.75	1509.35	1427.87	1600.17	2210.39	1224.23	1931.84	859.24	787.65	1134.21	526.32	1372.92	2116.08	966.83	1236.73	882.56	1426.4
hsa-miR-30a-3p	346.11	196.66	0	483.56	214.04	0	263.09	142.11	0	181.59	190.88	236.74	752.45	1225.11	709.16	597.26	280.81	487.57	213.36	703.31	484	432.5	494.71	225.04	324.06	0	643.56	0	380.87	618.37	353.02	92.03
hsa-miR-30a-5p	16007.6	8357.92	34195.4	15473.9	19263.7	12200.1	19468.6	9521.1	23883.7	24695.8	30921.9	11837.1	19262.6	15620.2	12691.1	11776	14777.6	21905.7	15255	22606.2	12128.5	12629	8800.71	10717.6	12615.2	6052.63	13686.3	16172.9	7998.36	11027.5	6530.95	24064.8
hsa-miR-30b-5p	173.06	0	287.36	0	0	0	526.18	0	148.35	0	190.88	0	451.47	0	166.95	116.07	0	34.83	106.68	100.47	85.41	43.25	0	0	23.15	0	300.33	151.15	29.3	309.18	0	46.01
hsa-miR-30c-5p	1990.14	1376.6	5747.13	5319.15	4066.78	2440.02	3157.06	1136.85	4598.72	1634.28	4771.9	1893.94	3461.25	3522.21	1624.93	1567.35	1158.34	2577.14	1226.8	1205.67	1138.82	1081.25	729.05	1209.6	1307.81	526.32	1887.76	2116.08	996.13	3194.89	1235.58	2300.65
hsa-miR-30d-5p	26823.6	13274.3	49425.3	24178	27397.3	15860.1	34464.6	15205.3	39905.1	39586	52681.8	13257.6	31151.2	19448.7	16956.2	16382.8	24290.1	36080	25816.1	40992.7	20555.8	20428.5	14841.4	18847.2	20762.9	8947.37	26214.2	26904.5	13125.5	17211.2	11591	38834.9
hsa-miR-30e-3p	692.22	491.64	0	967.12	428.08	0	263.09	852.64	741.73	363.17	763.5	473.48	1354.4	1990.81	1512.94	1308.22	561.62	905.48	480.05	1406.61	911.06	937.09	885.28	506.34	486.09	263.16	986.79	906.89	996.13	1442.85	588.37	368.1
hsa-miR-30e-5p	432.64	294.99	1724.14	1450.68	1926.37	406.67	263.09	852.64	1038.42	907.94	1527.01	1893.94	601.96	1837.67	507.06	538.59	596.72	870.66	586.73	803.78	455.53	692	624.9	478.21	555.53	0	471.94	302.3	761.75	721.43	411.86	966.27
hsa-miR-320a	1557.5	589.97	1724.14	483.56	2140.41	2033.35	1052.35	2557.91	1038.42	2360.63	954.38	5681.82	1956.36	2756.51	1619.75	2424.94	8073.29	3656.75	8160.87	7535.42	5637.17	4051.09	6353.17	5794.82	6990.42	4736.84	2102.28	3627.57	5830.31	721.43	2765.36	15414.4
hsa-miR-320b	778.75	294.99	0	483.56	214.04	813.34	263.09	710.53	296.69	907.94	0	1183.71	225.735	1301.68	556.38	823.975	1246.1	226.37	1626.84	1004.72	740.235	555.04	1275.84	928.3	1134.2	1842.11	429.04	906.89	849.64	154.59	794.305	2484.7
hsa-miR-328-3p	432.64	196.66	287.36	483.56	856.16	813.34	0	426.32	296.69	181.59	190.88	710.23	752.45	153.14	502.85	478.15	210.61	208.96	160.02	251.18	85.41	144.17	182.26	112.52	92.59	0	471.94	151.15	58.6	515.3	941.4	460.13
hsa-miR-330-3p	346.11	0	574.71	483.56	0	406.67	0	284.21	0	544.76	572.63	0	150.49	153.14	132.83	175.24	315.91	278.61	0	150.71	113.88	173	156.23	84.39	185.18	0	343.23	302.3	175.79	103.06	58.84	552.16
hsa-miR-335-3p	519.17	196.66	862.07	483.56	214.04	0	263.09	568.42	593.38	0	572.63	710.23	1053.42	765.7	260.29	595.48	1719.96	2577.14	693.41	1758.26	768.71	922.67	911.32	1097.08	810.15	0	257.42	453.45	703.15	721.43	58.84	690.19
hsa-miR-340-3p	86.53	98.33	0	0	0	406.67	0	0	0	0	0	0	451.47	0	179.56	131.47	70.2	69.65	106.68	301.42	113.88	43.25	130.19	168.78	162.03	0	0	0	322.28	103.06	235.35	92.03
hsa-miR-340-5p	1470.97	294.99	574.71	483.56	642.12	406.67	3157.06	710.53	1335.11	363.17	3435.77	2130.68	1203.91	459.42	657.31	612.58	105.3	139.3	106.68	50.24	28.47	129.75	78.11	196.91	92.59	0	471.94	0	175.79	206.12	294.19	736.21
hsa-miR-342-3p	173.06	196.66	0	483.56	214.04	0	1315.44	0	445.04	181.59	190.88	0	300.98	0	137.03	55.54	105.3	34.83	0	150.71	0	28.83	0	0	46.29	0	0	0	0	0	58.84	276.08
hsa-miR-361-3p	259.58	98.33	0	483.56	214.04	0	263.09	142.11	890.08	726.35	763.5	710.23	451.47	0	429.92	386.29	737.13	870.66	586.73	904.25	313.18	331.58	416.6	450.08	486.09	526.32	429.04	151.15	585.96	412.24	294.19	414.12
hsa-miR-3615	0	98.33	0	967.12	0	0	0	0	445.04	0	190.88	236.74	150.49	153.14	227.76	140.62	245.71	348.26	160.02	351.65	142.35	230.67	104.15	196.91	393.5	0	214.52	302.3	234.38	206.12	58.84	230.06
hsa-miR-370-3p	346.11	98.33	287.36	0	214.04	0	0	142.11	741.73	544.76	763.5	0	2859.29	0	2021.4	692.67	175.51	1462.7	160.02	602.83	113.88	461.33	286.41	1040.82	393.5	526.32	643.56	1511.49	146.49	3297.95	647.21	184.05
hsa-miR-374b-5p	86.53	294.99	0	0	428.08	0	0	426.32	296.69	0	381.75	236.74	150.49	306.28	439.18	397.81	105.3	313.44	53.34	50.24	56.94	302.75	0	196.91	115.74	0	171.61	151.15	29.3	515.3	235.35	92.03
hsa-miR-378a-3p	865.28	1376.6	862.07	0	856.16	0	1052.35	284.21	1038.42	363.17	763.5	236.74	902.93	612.56	597.54	811.53	386.11	626.87	266.7	502.36	170.82	821.75	208.3	450.08	648.12	0	729.36	1209.19	175.79	412.24	411.86	184.05
hsa-miR-379-5p	1038.33	393.31	1149.43	483.56	642.12	0	1052.35	284.21	741.73	544.76	381.75	236.74	2708.8	153.14	2483.68	705.54	666.92	1706.48	586.73	1004.72	484	850.59	650.94	1462.77	763.85	1315.79	557.75	2418.38	175.79	3710.19	470.7	92.03
hsa-miR-381-3p	173.06	0	1436.78	0	428.08	0	0	284.21	296.69	181.59	763.5	0	2106.85	0	1344.23	429.98	70.2	243.78	0	0	28.47	28.83	130.19	84.39	69.44	263.16	471.94	453.45	29.3	1442.85	294.19	0
hsa-miR-409-3p	1384.44	294.99	3735.63	1934.24	1926.37	813.34	1315.44	568.42	1483.46	363.17	2672.27	710.23	7373.97	765.7	6735.23	1926.22	2597.49	8010.03	1173.46	4471.01	2363.06	2090.42	1353.96	7820.19	3472.06	3947.37	4118.76	4232.16	966.83	8863.24	1882.8	3128.88
hsa-miR-423-3p	2249.72	688.3	6896.55	2901.35	6421.23	3253.36	2367.8	3694.76	3708.65	6355.55	3817.52	4734.85	3160.27	6738.13	2817.08	2427.9	3404.82	5223.93	3253.68	4973.37	2448.47	4570.09	2629.8	3656.92	4004.44	1315.79	2831.65	4987.91	2666.12	4328.56	5236.53	7362.08
hsa-miR-423-5p	1124.86	491.64	3448.28	3384.91	5993.15	2440.02	263.09	3978.97	1186.77	3086.98	954.38	3314.39	3461.25	3828.48	3172.49	3610.23	20955.5	11457.8	30296.6	11855.7	16626.8	10394.4	25803.3	18481.5	19628.7	9736.84	3646.82	9824.67	18897.2	2473.46	6942.81	29126.2
hsa-miR-425-5p	259.58	196.66	287.36	0	1070.21	406.67	263.09	284.21	296.69	544.76	0	236.74	300.98	306.28	211.49	216.72	421.22	348.26	160.02	301.42	256.24	273.92	442.64	281.3	277.76	263.16	300.33	0	351.58	206.12	647.21	414.12
hsa-miR-432-5p	86.53	0	0	483.56	0	0	0	0	0	0	190.88	236.74	300.98	0	205.58	57.65	105.3	139.3	0	50.24	56.94	86.5	78.11	168.78	46.29	263.16	42.9	151.15	117.19	309.18	58.84	138.04
hsa-miR-4433b-3p	0	0	0	483.56	0	0	0	142.11	148.35	0	0	0	0	153.14	205.45	174.23	140.41	174.13	160.02	100.47	170.82	43.25	338.49	112.52	254.62	0	257.42	151.15	58.6	103.06	235.35	230.06
hsa-miR-4433b-5p	1297.91	589.97	862.07	1934.24	2140.41	406.67	263.09	1989.48	1186.77	1634.28	1336.13	946.97	1655.38	2603.37	1667.71	1169.8	1263.65	3029.88	4213.78	2009.44	996.47	1412.84	1718.48	1997.24	2870.24	789.47	2488.42	453.45	556.66	1855.1	1647.45	2484.7
hsa-miR-451a	2249.72	14945.9	2011.49	18858.8	1284.25	30093.5	2367.8	10658	17949.9	7626.66	7444.17	2130.68	1504.89	612.56	864.53	1584.03	737.13	417.91	266.7	100.47	825.65	72.08	1223.77	309.43	208.32	789.47	85.81	1058.04	2109.46	721.43	470.7	552.16
hsa-miR-454-3p	86.53	196.66	574.71	0	214.04	0	0	0	0	544.76	190.88	236.74	0	153.14	292.16	160	70.2	278.61	266.7	703.31	85.41	418.08	52.08	168.78	185.18	0	300.33	151.15	87.89	412.24	117.67	276.08
hsa-miR-484	346.11	393.31	1149.43	0	428.08	813.34	263.09	284.21	296.69	1089.52	763.5	236.74	1053.42	306.28	526.25	550.95	0	69.65	213.36	200.94	113.88	144.17	78.11	140.65	231.47	0	557.75	302.3	29.3	927.55	353.02	322.09
hsa-miR-485-3p	0	0	0	0	642.12	0	0	0	0	0	381.75	0	150.49	153.14	185.65	72.97	140.41	278.61	106.68	0	113.88	28.83	0	225.04	92.59	263.16	85.81	0	29.3	412.24	58.84	138.04
hsa-miR-485-5p	0	98.33	0	483.56	0	0	0	0	0	181.59	0	0	0	0	78.48	36.06	105.3	139.3	53.34	100.47	113.88	72.08	52.08	534.47	254.62	526.32	0	151.15	58.6	0	0	0
hsa-miR-486-3p	173.06	98.33	0	483.56	0	406.67	0	0	296.69	0	0	0	0	0	154.215	138.88	702.025	52.24	426.71	150.71	327.415	216.25	429.62	590.73	254.615	1052.63	214.52	151.15	336.93	0	235.35	92.03
hsa-miR-486-5p	7744.23	27482.8	12212.6	26354	11237.2	57950.4	4867.14	30481.7	17801.5	21245.7	13265.9	13376	10308.5	8422.67	8839.16	7477.73	20446.5	9873.24	19335.4	13111.6	19815.5	8823.02	18890.3	14979.3	17256.1	13552.6	8988.33	15568.3	16992.8	9584.67	8413.74	8972.53
hsa-miR-493-5p	951.8	294.99	1149.43	483.56	642.12	0	526.18	0	296.69	0	1145.26	236.74	3461.25	306.28	3581.69	1043.07	561.62	2194.05	320.03	803.78	654.82	951.5	390.56	1687.81	1041.62	1052.63	1716.15	1058.04	468.77	5256.11	470.7	276.08
hsa-miR-500a-3p	86.53	196.66	0	483.56	214.04	0	0	142.11	148.35	181.59	0	236.74	0	153.14	125.27	131.64	35.1	34.83	0	200.94	142.35	201.83	0	28.13	92.59	0	85.81	0	29.3	309.18	58.84	46.01
hsa-miR-501-3p	86.53	196.66	287.36	967.12	214.04	0	0	142.11	0	181.59	0	236.74	0	0	108.27	120.21	35.1	0	0	200.94	28.47	173	0	28.13	115.74	0	128.71	0	29.3	206.12	117.67	0
hsa-miR-532-5p	86.53	196.66	0	0	214.04	0	263.09	0	148.35	0	763.5	236.74	451.47	306.28	305.38	308.92	70.2	104.48	0	200.94	113.88	115.33	78.11	84.39	0	263.16	214.52	151.15	175.79	412.24	117.67	92.03
hsa-miR-543	173.06	196.66	287.36	0	642.12	0	0	142.11	0	181.59	190.88	0	0	0	343.46	182.1	175.51	452.74	0	100.47	56.94	173	208.3	506.34	138.88	263.16	171.61	0	146.49	309.18	117.67	828.23
hsa-miR-584-5p	2163.19	688.3	1724.14	1934.24	1284.25	813.34	1052.35	3268.44	1335.11	2723.81	2672.27	1420.45	2407.83	1378.25	2598.29	2826.98	3545.23	2751.27	2826.97	3315.58	2420	3142.84	2056.97	1490.9	2754.5	789.47	2617.13	2720.68	1962.97	1855.1	1470.93	966.27
hsa-miR-6130	0	0	0	0	0	0	0	0	0	181.59	0	0	0	0	5.61	5.76	175.51	104.48	320.03	100.47	227.76	216.25	234.34	168.78	277.76	0	300.33	151.15	351.58	206.12	176.51	0
hsa-miR-625-3p	86.53	0	0	483.56	642.12	406.67	0	284.21	0	181.59	190.88	236.74	150.49	306.28	142.7	518.36	386.11	452.74	480.05	904.25	1252.7	1066.84	416.6	900.17	1203.65	789.47	42.9	1360.34	380.87	412.24	1470.93	184.05
hsa-miR-629-5p	86.53	589.97	0	0	214.04	0	263.09	142.11	0	181.59	190.88	473.48	752.45	153.14	248.65	262.19	35.1	243.78	53.34	452.12	227.76	317.17	78.11	28.13	46.29	526.32	343.23	0	29.3	309.18	176.51	0
hsa-miR-652-3p	173.06	98.33	287.36	483.56	642.12	0	263.09	142.11	445.04	0	190.88	0	300.98	0	235.49	211.14	0	104.48	0	50.24	28.47	72.08	26.04	28.13	115.74	0	128.71	302.3	0	206.12	58.84	46.01
hsa-miR-654-5p	259.58	0	0	0	0	0	0	0	0	0	190.88	0	1203.91	306.28	417.49	114.97	315.91	557.22	160.02	301.42	227.76	302.75	104.15	590.73	277.76	263.16	257.42	453.45	87.89	824.49	176.51	0
hsa-miR-671-3p	259.58	98.33	0	0	0	0	0	426.32	741.73	726.35	0	0	752.45	153.14	373.26	391.54	631.82	696.52	1013.44	602.83	626.35	562.25	650.94	393.82	671.27	526.32	514.84	755.74	468.77	412.24	411.86	598.17
hsa-miR-6852-5p	86.53	0	0	0	214.04	0	0	0	148.35	181.59	0	0	0	0	111.75	131.13	70.2	104.48	53.34	251.18	56.94	129.75	26.04	28.13	115.74	263.16	171.61	0	29.3	103.06	58.84	230.06
hsa-miR-7-5p	519.17	1474.93	1436.78	0	3067.93	1220.01	1841.62	1563.17	3263.61	1452.7	1908.76	1183.71	1856.03	918.84	1409.02	1675.46	2492.19	3041.49	1866.87	4018.89	3046.35	4858.43	2343.38	1969.11	2430.44	1315.79	1773.35	3022.97	2822.38	1236.73	1117.91	2714.77
hsa-miR-744-5p	2076.66	688.3	1724.14	483.56	1498.29	0	1052.35	1421.06	1928.5	2179.04	1527.01	1657.2	1053.42	1684.53	1115.32	1041.21	1474.25	801	960.1	954.49	597.88	619.92	781.13	1406.51	949.03	789.47	1330.02	2267.23	820.34	1236.73	1353.26	1196.34
hsa-miR-92a-3p	17781.4	25122.9	28304.6	22727.3	25684.9	21350.1	12102.1	18331.7	18246.5	18431.1	13456.8	31013.3	28291.9	21516.1	24560.1	20827.8	23272.1	34965.5	22002.3	34210.8	22491.7	24176.8	19098.6	17750.1	25230.3	14342.1	27415.5	32648.1	20332.8	34422.3	14679.9	11457.2
hsa-miR-92b-3p	86.53	98.33	574.71	0	428.08	813.34	0	142.11	148.35	181.59	0	236.74	300.98	459.42	127.89	170.25	421.22	313.44	480.05	301.42	199.29	346	312.45	421.95	347.21	0	171.61	755.74	234.38	103.06	294.19	184.05
hsa-miR-93-5p	865.28	196.66	1436.78	1450.68	214.04	406.67	263.09	142.11	593.38	544.76	763.5	1420.45	451.47	918.84	1106.73	714.68	456.32	417.91	693.41	452.12	170.82	475.75	208.3	168.78	300.91	0	643.56	604.59	263.68	721.43	882.56	736.21
hsa-miR-941	86.53	393.31	0	0	0	0	0	0	0	181.59	0	0	300.98	0	171.7	91.01	421.22	243.78	160.02	452.12	142.35	273.92	390.56	28.13	324.06	263.16	257.42	453.45	410.17	0	58.84	46.01
hsa-miR-98-5p	1730.55	2163.23	1436.78	2417.79	1926.37	1626.68	263.09	2557.91	2225.19	1089.52	572.63	2604.17	1805.87	1990.81	1308.95	999.47	2070.97	1636.83	1760.19	1406.61	1224.23	1614.67	2759.99	1884.72	1921.21	1578.95	1287.11	1511.49	2050.86	1855.1	2824.19	1334.38
hsa-miR-99a-5p	86.53	98.33	287.36	483.56	214.04	0	0	142.11	593.38	363.17	381.75	0	150.49	459.42	168.71	128.51	35.1	69.65	0	0	28.47	28.83	26.04	0	23.15	0	42.9	151.15	58.6	206.12	176.51	46.01
hsa-miR-99b-5p	259.58	196.66	1149.43	0	642.12	0	789.27	568.42	445.04	1089.52	763.5	473.48	1655.38	612.56	1511.18	936.4	1965.67	1114.44	1280.14	1708.03	1281.18	1946.25	2030.93	1125.21	925.88	1578.95	1930.67	1813.78	820.34	1339.79	1117.91	1242.35

## Sheet: Sheet3
Sample	KSL13SZY	KSL24XHX	KSL16NES	KSL17GRZ	KSL18SXR	KSL25ZZJ	KSL23CY	KSL26SPY	KSL27LSZ	KSL28QMBZ	KSL29KJJ	KSL30LYC	KSL22TXC	KSL19LGC	KSL31GYR	KSL32ZYZ	KSL05XLY	KSL02QYC	KSL10LJY	KSL01LRC	KSL03LJY	KSL04QMX	KSL08ZYX	KSL09LWR	KSL12ZSH	KSL07LZH	KSL14WWK	KSL15ZY	KSL06XYH	KSL20SBY	KSL11LXJ	KSL21DYC
label	OFI	OFI	OFI	OFI	OFI	OFI	OFI	OFI	OFI	OFI	OFI	OFI	OFI	OFI	OFI	OFI	KD	KD	KD	KD	KD	KD	KD	KD	KD	KD	KD	KD	KD	KD	KD	KD
hsa-let-7a-5p	76923.1	97181.3	47413.8	76402.3	63926.9	80113.9	60335	80005.7	55431.9	46728.4	42120	56818.2	65011.3	61051.6	69665.6	69438.4	87390.5	68375.5	87493.8	63331	95822.4	83789.9	91530.8	98174.4	87804.6	109561	63454.6	62827.5	92611	56408.7	75723.7	72853.9
hsa-let-7b-5p	1470.97	3343.17	1436.78	3868.47	2354.45	2846.69	2630.89	5115.82	3263.61	2905.39	954.38	5918.56	2407.83	5972.43	1317.42	1499.8	2913.41	1393.05	2133.56	2059.68	1964.47	1787.67	4009.79	1856.59	1643.44	1842.11	1673.25	1511.49	3838.04	824.49	2294.66	3358.95
hsa-let-7c-5p	14536.6	29203.5	13505.8	22243.7	19691.8	25620.2	13154.4	28847.5	16911.4	15798.1	10689.1	22017	16553.8	26340	15881.3	14763.4	24957	16403.2	22242.4	14267.1	21637.6	21235.8	28537.2	26751.8	21318.5	23421	13686.3	15417.2	25665.1	16592.8	21240.3	21027.9
hsa-let-7d-3p	173.06	393.31	0	0	214.04	0	263.09	1136.85	593.38	544.76	190.88	2130.68	752.45	1990.81	450.33	576.86	596.72	696.52	853.42	502.36	797.18	475.75	676.98	787.65	833.29	526.32	514.84	151.15	644.56	515.3	1353.26	2254.64
hsa-let-7d-5p	865.28	1376.6	2011.49	4835.59	1284.25	2033.35	263.09	2415.8	1631.81	181.59	572.63	2367.42	1956.36	1990.81	1545.91	1628.39	2141.18	1776.14	2186.9	1607.56	1651.29	1643.5	2577.72	2419.2	2314.71	2631.58	1330.02	1058.04	3046.99	1648.97	4589.32	4371.23
hsa-let-7e-5p	9518.04	20452.3	9195.4	16924.6	14768.8	20333.5	8418.84	19894.8	9345.79	9442.53	6871.54	13020.8	10835.2	18223.6	12685.4	11449.5	13303.4	9228.95	12588	8489.9	10847.3	10437.7	15466.3	14374.5	10416.2	17894.7	10425.6	7708.59	13945.9	10615.3	13473.8	16104.5
hsa-let-7f-5p	88690.8	113274	54310.3	84381	71810.8	84180.6	89055.5	94926.8	69648.4	56110.4	51918.3	59422.3	75771.3	62480.9	76921.4	79430.3	113447	89869.1	110652	82638.4	130054	111160	115685	129146	119925	123684	82396.6	80260	118437	63640.1	95581.3	81120.9
hsa-let-7g-5p	34784.1	39724.7	29885.1	34816.2	32962.3	40260.3	69981.6	33394.9	30262.6	30143.5	32258.1	42376.9	28442.4	30474.7	37245.8	37723.5	16392.3	19711.6	22082.4	20345.6	16541.4	26843.9	19918.8	20310	19351	17368.4	39557.2	30834.3	22413	32876.4	51776.9	25215.1
hsa-let-7i-5p	39456.6	30383.5	23850.6	37717.6	33818.5	32126.9	30518.3	34816	28037.4	22335.2	22332.5	44507.6	34763	41347.6	28957.8	36616.8	21692.6	22393.3	18081.9	25319	19473.9	25056.2	25152.3	17103.2	23725.8	28684.2	36639.8	37182.6	34776.8	29784.6	42892.4	20981.9
hsa-miR-1-3p	1557.5	5998.03	1436.78	1450.68	2140.41	1220.01	2893.98	284.21	0	2542.22	954.38	236.74	1655.38	1225.11	1097.49	1120.4	1614.66	1184.09	2266.91	1205.67	2078.35	1254.26	781.13	1068.95	1180.5	1052.63	1244.21	604.59	585.96	309.18	647.21	552.16
hsa-miR-100-5p	0	0	287.36	483.56	214.04	0	0	142.11	445.04	181.59	572.63	0	150.49	459.42	123.2	97.27	35.1	34.83	0	0	56.94	14.42	26.04	28.13	23.15	0	42.9	151.15	29.3	206.12	58.84	46.01
hsa-miR-101-3p	1211.39	2163.23	1724.14	483.56	1284.25	6100.04	4209.42	3907.91	3115.26	2542.22	2672.27	4261.36	1053.42	2603.37	1656.43	1224.79	315.91	504.98	400.04	150.71	256.24	237.875	585.845	140.65	312.485	526.32	1866.31	2040.51	659.205	1648.97	823.72	805.225
hsa-miR-103a-3p	27602.3	11307.8	36637.9	21760.2	27290.2	13216.8	20784	14921.1	32265.2	46395.5	49436.9	22135.4	16102.3	20827	16471.5	15026.5	11197.3	14470.3	12934.7	24339.4	7032.23	15288.9	8488.25	7623.28	8541.27	5000	17418.9	19800.5	9507.21	21642.8	8266.65	18290.2
hsa-miR-106a-5p	605.69	196.66	287.36	0	428.08	0	789.27	142.11	296.69	1089.52	1145.26	473.48	0	765.7	345.11	281.06	140.41	69.65	106.68	50.24	56.94	43.25	52.08	84.39	46.29	0	171.61	151.15	0	206.12	58.84	276.08
hsa-miR-106b-3p	1211.39	1081.61	1724.14	483.56	428.08	406.67	0	994.74	1631.81	1271.11	1717.89	1657.2	1956.36	1378.25	1591.91	1487.01	772.23	1079.61	853.42	1306.14	370.12	1023.59	650.94	675.12	671.27	789.47	986.79	1209.19	644.56	2061.22	1470.93	598.17
hsa-miR-107	18257.3	8554.57	27011.5	17408.1	19905.8	11793.4	11049.7	9521.1	20620.1	29598.7	31303.7	15151.5	11286.7	16539	12809.4	11939.5	6809.65	8323.47	7520.8	12910.7	4156.7	9111.35	5415.82	4500.83	5578.45	4210.53	9310.11	12243	5859.6	15665.3	4353.97	10030.8
hsa-miR-10a-5p	778.75	196.66	1436.78	483.56	428.08	406.67	1315.44	426.32	593.38	1089.52	190.88	473.48	1504.89	459.42	1113.92	757.43	491.42	626.87	906.76	2813.22	825.65	634.33	442.64	618.86	555.53	526.32	1244.21	906.89	615.26	515.3	706.05	2254.64
hsa-miR-10b-5p	692.22	98.33	1149.43	483.56	214.04	406.67	526.18	284.21	593.38	726.35	0	473.48	902.93	306.28	863.98	578.38	280.81	348.26	320.03	1406.61	341.65	288.33	182.26	478.21	254.62	526.32	858.07	755.74	351.58	309.18	411.86	1104.31
hsa-miR-125a-5p	432.64	294.99	862.07	1450.68	642.12	0	0	568.42	148.35	1089.52	381.75	473.48	902.93	459.42	514.86	369.11	351.01	313.44	586.73	552.6	370.12	648.75	572.83	675.12	416.65	263.16	986.79	302.3	292.98	824.49	764.89	1058.3
hsa-miR-126-3p	4932.08	1278.27	10919.5	2417.79	10059.9	3660.02	6314.13	5968.45	9642.49	7989.83	8016.8	9469.7	5417.61	9035.22	7478.69	7884.69	5651.3	4213.97	3573.71	6882.35	3644.23	5680.18	6327.14	4078.88	4212.77	3684.21	6263.94	8010.88	5537.33	7111.2	16003.8	5521.56
hsa-miR-126-5p	0	0	287.36	0	214.04	0	0	142.11	148.35	0	190.88	0	0	306.28	203.26	163.56	70.2	0	0	0	0	72.08	78.11	28.13	23.15	0	171.61	151.15	87.89	309.18	176.51	92.03
hsa-miR-1260a	0	294.99	0	967.12	214.04	0	526.18	142.11	148.35	181.59	190.88	0	451.47	306.28	60.5	85.25	175.51	522.39	160.02	351.65	142.35	317.17	104.15	450.08	555.53	0	0	453.45	205.09	0	58.84	138.04
hsa-miR-1260b	346.11	294.99	287.36	967.12	214.04	406.67	789.27	142.11	741.73	726.35	381.75	0	601.96	306.28	169.63	181.42	351.01	766.18	586.73	552.6	199.29	490.17	260.38	815.78	763.85	263.16	300.33	906.89	234.38	206.12	235.35	230.06
hsa-miR-127-3p	605.69	393.31	3448.28	0	2354.45	406.67	789.27	142.11	445.04	544.76	1717.89	1183.71	4966.14	612.56	3807.43	1437.49	2316.68	5398.06	693.41	2210.39	1480.47	1484.92	1432.07	3656.92	1851.77	3421.05	2359.7	3325.27	673.85	9069.36	941.4	506.14
hsa-miR-128-3p	692.22	786.625	2155.17	967.12	1284.25	406.67	0	2202.64	1780.15	1089.52	1908.77	1657.19	1730.62	2220.52	2052.08	2077.46	807.33	766.175	800.085	854.015	1039.17	1095.66	1275.84	956.425	1030.05	1315.79	1287.11	377.87	1201.22	2061.22	3206.64	2162.61
hsa-miR-1301-3p	86.53	196.66	0	483.56	0	0	0	426.32	445.04	726.35	190.88	710.23	150.49	0	242.13	317.81	596.72	626.87	693.41	452.12	540.94	475.75	260.38	562.6	462.94	0	343.23	302.3	351.58	206.12	411.86	1334.38
hsa-miR-1307-3p	346.11	294.99	862.07	483.56	856.16	0	263.09	426.32	445.04	181.59	381.75	710.23	601.96	2909.65	517.41	614.7	737.13	1009.96	1493.49	351.65	626.35	807.34	546.79	675.12	671.27	526.32	686.46	604.59	703.15	721.43	941.4	1104.31
hsa-miR-130b-5p	605.69	98.33	287.36	483.56	428.08	406.67	0	142.11	148.35	726.35	0	236.74	1053.42	153.14	422	494.57	351.01	452.74	586.73	100.47	427.06	519	286.41	675.12	648.12	526.32	1330.02	151.15	439.47	309.18	411.86	414.12
hsa-miR-134-5p	0	98.33	0	0	0	0	0	142.11	0	0	0	473.48	300.98	459.42	418.71	187.77	175.51	452.74	213.36	0	142.35	100.92	234.34	590.73	231.47	526.32	85.81	604.59	146.49	1133.67	294.19	230.06
hsa-miR-139-3p	86.53	196.66	0	483.56	0	0	0	284.21	0	181.59	190.88	0	150.49	765.7	140.87	142.73	526.52	313.44	1600.17	1004.72	427.06	360.42	546.79	421.95	624.97	789.47	85.81	0	175.79	103.06	470.7	322.09
hsa-miR-139-5p	692.22	98.33	287.36	0	428.08	0	0	142.11	148.35	363.17	381.75	0	150.49	306.28	365.52	346.5	175.51	208.96	266.7	653.07	113.88	72.08	104.15	56.26	115.74	0	514.84	151.15	58.6	515.3	294.19	184.05
hsa-miR-140-3p	1644.03	3441.49	2298.85	2417.79	1926.37	4066.69	9734.28	1847.38	4450.38	3268.57	5153.66	2130.68	2257.34	1990.81	2012.63	2150.56	1263.65	1741.31	1120.12	2662.51	1309.65	1081.25	1041.5	646.99	1203.65	789.47	2316.8	3022.97	1113.32	2885.71	588.37	2254.64
hsa-miR-142-3p	0	98.33	574.71	0	0	0	263.09	142.11	445.04	363.17	0	473.48	150.49	306.28	160.25	148.49	0	0	106.68	0	56.94	14.42	78.11	56.26	69.44	263.16	85.81	0	87.89	103.06	411.86	92.03
hsa-miR-142-5p	346.11	1573.25	0	0	428.08	813.34	7103.39	2700.01	4302.03	1089.52	2863.14	1657.2	451.47	459.42	239.51	383.42	175.51	139.3	53.34	50.24	56.94	144.17	104.15	28.13	138.88	263.16	300.33	302.3	175.79	103.06	941.4	276.08
hsa-miR-143-3p	1384.44	4424.78	2298.85	2901.35	4922.95	6506.71	4998.68	3978.97	3115.26	8171.42	2481.39	2130.68	3762.23	2603.37	4313.64	3408.49	1193.44	4109.49	853.42	1205.67	1224.23	2234.59	5467.9	1856.59	1180.5	1578.95	3046.16	5743.65	937.54	7626.51	2412.33	874.25
hsa-miR-146a-5p	7441.38	1868.24	9770.11	3384.91	5779.11	2033.35	10786.6	4689.5	5043.76	6537.13	6871.54	8049.24	5267.12	7044.41	8967.63	6011.8	2457.09	5815.98	2666.95	4772.43	1395.06	4930.51	2056.97	3713.18	3379.47	2368.42	7336.54	2116.08	2636.82	7214.26	4942.34	6533.84
hsa-miR-146b-5p	1817.08	589.97	5459.77	967.12	2354.45	813.34	9997.37	2700.01	2670.23	3268.57	2481.39	3314.39	2558.31	2143.95	2513.41	2563.52	3159.11	5049.8	2453.6	4923.14	2533.88	4512.43	1926.78	3094.32	3772.97	1315.79	2788.74	2720.68	2080.16	2988.77	3236.06	5705.61
hsa-miR-148a-3p	17478.6	20354	17241.4	14023.2	26755.1	10573.4	13680.6	12221.1	9494.14	14890.1	10498.2	6865.53	34161	17611	28157.9	66862.4	24325.2	14801.1	13441.4	21400.6	23573.6	25301.3	26167.8	9845.57	20415.7	47631.6	29946.8	36729.1	27188.6	41533.6	28948	5705.61
hsa-miR-148b-3p	10556.4	3539.82	3735.63	1450.68	2354.45	4066.69	7892.66	1136.85	2818.57	2179.04	4199.27	5918.56	9330.32	3828.48	7734.17	4646.36	1368.95	3587.1	1760.19	3817.94	2875.53	2479.67	1848.67	1884.72	2754.5	1842.11	5792	4081.02	1962.97	5977.53	1235.58	1518.43
hsa-miR-151a-3p	24746.9	4818.09	18678.2	9187.62	18193.5	4473.36	7629.57	10231.6	10977.6	18158.7	16033.6	6865.53	30850.3	9035.22	28866.3	28464.3	27589.6	31482.9	20748.9	49784	24313.9	33893.7	28172.7	17806.4	27406.1	16315.8	23597	33555	21856.3	23497.9	20122.4	13757.9
hsa-miR-152-3p	519.17	393.31	287.36	0	642.12	0	789.27	284.21	296.69	726.35	763.5	710.23	300.98	612.56	691.49	851.15	737.13	766.18	533.39	653.07	313.18	1340.75	364.53	590.73	856.44	0	600.65	2116.08	410.17	515.3	235.35	368.1
hsa-miR-155-5p	259.58	294.99	287.36	0	214.04	0	789.27	284.21	148.35	181.59	0	236.74	451.47	0	145.44	165.76	280.81	557.22	373.37	653.07	284.71	273.92	338.49	646.99	624.97	0	128.71	0	292.98	309.18	58.84	322.09
hsa-miR-16-2-3p	86.53	294.99	287.36	967.12	214.04	2033.35	263.09	426.32	148.35	363.17	381.75	473.48	150.49	153.14	159.39	167.54	70.2	34.83	0	0	85.41	86.5	78.11	84.39	69.44	263.16	171.61	302.3	87.89	103.06	588.37	276.08
hsa-miR-16-5p	259.58	491.64	287.36	0	214.04	406.67	526.18	284.21	890.08	0	572.63	710.23	300.98	765.7	401.555	300.195	70.2	69.65	53.34	125.59	56.94	129.75	26.04	84.39	92.59	0	214.52	0	58.6	206.12	235.35	230.06
hsa-miR-17-5p	1211.39	294.99	574.71	0	856.16	813.34	1578.53	142.11	1186.77	1634.28	1717.89	473.48	0	1071.98	806.65	632.73	351.01	208.96	533.39	301.42	256.24	360.42	208.3	225.04	254.62	263.16	429.04	302.3	146.49	515.3	235.35	690.19
hsa-miR-181a-2-3p	173.06	196.66	0	0	0	0	526.18	0	148.35	0	0	0	150.49	0	145.5	109.12	70.2	69.65	0	100.47	113.88	100.92	78.11	112.52	69.44	0	171.61	302.3	87.89	103.06	235.35	46.01
hsa-miR-181a-5p	173.06	98.33	574.71	483.56	0	1626.68	1315.44	142.11	593.38	0	0	236.74	0	612.56	135.75	128.64	35.1	104.48	0	100.47	142.35	57.67	78.11	56.26	23.15	0	42.9	151.15	29.3	103.06	176.51	138.04
hsa-miR-181b-5p	86.53	196.66	287.36	0	214.04	406.67	0	426.32	148.35	0	190.88	236.74	150.49	153.14	58.065	62.645	0	0	0	50.24	28.47	72.08	52.08	28.13	46.29	263.16	85.81	0	58.6	0	0	46.01
hsa-miR-182-5p	778.75	2261.55	2011.49	483.56	1498.29	2846.69	526.18	1563.17	1631.81	1815.87	1527.01	473.48	1805.87	306.28	654.14	836.42	1684.86	2751.27	2933.65	8841.56	3758.11	1326.34	2056.97	2025.37	2361	2105.26	600.65	755.74	2255.95	103.06	588.37	2852.8
hsa-miR-183-5p	0	786.63	287.36	1450.68	0	1220.01	263.09	426.32	296.69	181.59	0	236.74	0	0	26.14	97.86	315.91	69.65	53.34	100.47	569.41	72.08	442.64	421.95	138.88	526.32	0	0	322.28	103.06	58.84	184.05
hsa-miR-185-3p	86.53	196.66	0	0	856.16	406.67	526.18	0	148.35	181.59	0	0	601.96	306.28	322.26	360.47	70.2	278.61	0	251.18	0	273.92	130.19	112.52	162.03	0	171.61	0	58.6	412.24	0	0
hsa-miR-185-5p	6835.68	4129.79	11206.9	9671.18	9417.81	9353.4	3420.15	7247.41	5933.84	9079.35	5344.53	6628.79	4815.65	4287.9	5059.36	6763.48	3790.94	4179.15	4160.44	5927.86	2590.82	5896.43	2473.57	3938.23	2638.77	3947.37	6564.27	4836.76	2285.25	3813.25	4000.94	3681.04
hsa-miR-186-5p	86.53	0	287.36	483.56	0	406.67	263.09	0	148.35	181.59	0	0	0	0	166.34	170.25	105.3	34.83	0	0	28.47	14.42	0	28.13	0	0	171.61	0	0	206.12	235.35	184.05
hsa-miR-191-5p	9691.1	3441.49	9195.4	2901.35	3424.66	6506.71	10260.5	5400.03	9790.83	15071.7	12597.8	8049.24	6922.5	3981.62	5521.39	6582.06	3334.62	6129.41	4480.48	8690.85	2704.7	4771.93	2369.42	6413.68	4768.3	1052.63	8795.26	4987.91	2138.76	4946.92	4648.15	10629
hsa-miR-192-5p	86.53	196.66	574.71	483.56	0	406.67	789.27	426.32	148.35	181.59	190.88	236.74	0	306.28	203.51	188.45	140.41	174.13	53.34	0	170.82	302.75	338.49	84.39	115.74	263.16	128.71	0	205.09	412.24	470.7	46.01
hsa-miR-197-3p	86.53	393.31	287.36	483.56	214.04	406.67	0	0	296.69	0	190.88	0	150.49	306.28	347.06	443.01	386.11	661.7	320.03	602.83	370.12	562.25	182.26	984.56	879.59	263.16	343.23	453.45	117.19	309.18	411.86	690.19
hsa-miR-199a-3p	2941.94	491.64	4597.7	3384.91	3281.97	0	3683.24	2700.01	4302.03	5266.03	4390.15	4971.59	3310.76	6738.13	6402.8	5749.53	421.22	766.18	266.7	753.54	370.12	1004.36	546.79	300.053	532.38	526.32	3961.44	2720.68	1113.32	4740.8	4903.11	1288.36
hsa-miR-199a-5p	605.69	294.99	862.07	483.56	1070.21	406.67	1052.35	284.21	890.08	544.76	381.75	1183.71	902.93	459.42	531.825	515.9	140.41	348.26	213.36	100.47	142.35	86.5	260.38	140.65	162.03	0	429.04	906.89	205.09	309.18	176.51	1150.32
hsa-miR-199b-3p	2941.94	491.64	4597.7	3384.91	3281.97	0	3683.24	2700.01	4302.03	5266.03	4390.15	4971.59	3310.76	6738.13	6402.8	5749.53	421.22	766.18	266.7	753.54	370.12	1004.36	546.79	300.053	532.38	526.32	3961.44	2720.68	1113.32	4740.8	4903.11	1288.36
hsa-miR-200c-3p	0	0	0	0	214.04	0	0	142.11	0	181.59	0	0	451.47	0	117.66	117.67	140.41	243.78	106.68	301.42	113.88	100.92	104.15	309.43	208.32	0	128.71	0	117.19	309.18	58.84	322.09
hsa-miR-20a-5p	1470.97	1179.94	3448.28	483.56	2354.45	4066.69	3683.24	710.53	2076.84	2360.63	4199.27	3077.65	1805.87	918.84	2256.9	1617.81	386.11	766.18	533.39	954.49	455.53	994.75	416.6	281.3	601.82	789.47	1544.53	755.74	527.36	1236.73	1706.28	828.23
hsa-miR-21-5p	36082	27335.3	83046	55125.7	84332.2	25213.5	49197.6	46042.3	78771.7	73724.4	78259.2	103456	42136.9	113476	45326.3	46239.8	43560.7	60214.5	40057.6	45463.7	43616.9	41217.3	60511.4	30071.2	35692.8	44736.8	48695.7	64993.9	60383.2	71318.1	52306.4	64556.2
hsa-miR-2110	0	98.33	0	0	214.04	0	0	0	148.35	181.59	0	0	0	153.14	20.72	27.26	140.41	34.83	373.37	100.47	56.94	86.5	104.15	253.17	46.29	0	42.9	151.15	234.38	103.06	58.84	184.05
hsa-miR-22-3p	259.58	393.31	0	483.56	214.04	1220.01	526.18	426.32	445.04	544.76	381.75	946.97	451.47	918.84	215.57	331.44	351.01	243.78	213.36	0	113.88	245.08	338.49	196.91	115.74	0	386.13	151.15	175.79	412.24	294.19	506.14
hsa-miR-221-3p	7354.85	1278.27	8045.98	6286.27	7919.52	406.67	2104.71	1989.48	5043.76	10168.9	9925.56	12310.6	8276.9	7963.25	9006.63	5656.41	2843.2	6024.94	3093.66	5676.68	1822.12	5233.26	2135.08	3009.93	3194.3	1052.63	5963.62	7103.99	3691.55	10718.3	4589.32	6073.71
hsa-miR-221-5p	346.11	196.66	0	0	0	0	526.18	142.11	0	0	763.5	236.74	300.98	0	308.49	194.46	421.22	696.52	213.36	1306.14	540.94	634.33	338.49	393.82	416.65	526.32	214.52	604.59	468.77	412.24	117.67	874.25
hsa-miR-222-3p	5624.3	2163.23	6609.2	3868.47	7919.52	5693.37	2630.89	5115.82	5488.8	5992.37	4962.78	12073.9	7072.99	3522.21	7782.06	6460.23	23763.6	52483.1	47151.7	29136.9	26705.4	26123.1	17184.8	30268.1	35415	12105.3	16389.2	21312	18867.9	10409.1	17710	34279.7
hsa-miR-223-3p	692.22	688.3	1149.43	967.12	428.08	0	526.18	284.21	593.38	726.35	763.5	0	300.98	306.28	590.47	552.65	105.3	592.05	266.7	502.36	455.53	389.25	234.34	393.82	277.76	0	471.94	302.3	175.79	1236.73	176.51	506.14
hsa-miR-223-5p	346.11	589.97	0	483.56	428.08	406.67	0	1136.85	148.35	181.59	381.75	473.48	150.49	765.7	292.1	445.13	1017.94	940.31	746.75	904.25	854.12	850.59	572.83	759.52	671.27	789.47	471.94	604.59	732.45	412.24	470.7	1058.3
hsa-miR-224-5p	0	98.33	574.71	0	428.08	0	263.09	142.11	741.73	0	381.75	473.48	1053.42	306.28	822.92	673.37	280.81	1602.01	640.07	653.07	370.12	1268.67	494.71	1884.72	671.27	263.16	128.71	755.74	87.89	1030.61	117.67	1104.31
hsa-miR-23a-3p	2163.19	884.96	862.07	967.12	642.12	1220.01	3683.24	852.64	2076.84	2179.04	1908.76	710.23	1354.4	306.28	1185.94	1048.15	561.62	1184.09	533.39	1507.08	512.47	778.5	234.34	253.17	555.53	526.32	1029.69	1813.78	175.79	515.3	529.54	598.17
hsa-miR-23b-3p	1817.08	589.97	1724.14	967.12	856.16	813.34	2367.8	284.21	1483.46	1271.11	954.38	236.74	1203.91	765.7	1210.55	1092	526.52	1323.4	533.39	954.49	683.29	908.25	364.53	365.69	879.59	526.32	772.27	302.3	263.68	824.49	411.86	828.23
hsa-miR-24-3p	1038.33	393.31	2586.21	967.12	1284.25	813.34	2367.8	1776.33	1705.98	1815.87	1908.76	2130.68	902.93	1225.11	1048.48	1178.39	315.91	557.22	266.7	502.36	284.71	677.58	650.94	393.82	532.38	263.16	1608.89	2116.08	761.75	1236.73	2530.01	1196.34
hsa-miR-25-3p	3028.47	4326.45	2011.49	3868.47	856.16	8540.06	4472.51	3410.54	1483.46	3631.74	2290.51	8049.24	4514.67	6125.57	4339.84	3910.34	1053.04	1706.48	1333.48	1808.5	1565.88	1859.75	1223.77	1265.86	925.88	1052.63	3689.72	3476.42	1377.01	4740.8	2294.66	2254.64
hsa-miR-26a-5p	43047.5	13667.6	35919.5	18858.8	26327	19926.8	48276.8	29415.9	38866.6	40403.1	56022.1	38470.6	39428.1	37902	39560.4	38056.2	11618.5	18318.6	10614.5	17582.6	7032.23	14979	8462.22	12560.1	11990.2	14473.7	47172.6	17306.5	8115.55	36792.7	38420.8	33980.6
hsa-miR-26b-5p	4845.55	2851.52	3735.63	1450.68	3210.62	3660.02	7366.48	3552.65	3115.26	5084.44	5535.41	3787.88	2106.85	3828.48	5282.66	5169.96	1123.24	2228.88	1013.44	2310.86	797.18	2508.51	781.13	1659.68	1041.62	0	3303.59	1209.19	1054.73	5256.11	3883.27	3036.86
hsa-miR-27a-3p	2163.19	491.64	1724.14	483.56	1712.33	406.67	1315.44	2700.01	1780.15	1634.28	2290.51	2130.68	1504.89	1990.81	2446.2	2186.88	386.11	417.91	213.36	301.42	341.65	865	416.6	281.3	254.62	526.32	1587.44	453.45	351.58	3607.13	823.72	506.14
hsa-miR-27b-3p	3288.05	983.28	2298.85	967.12	1926.37	813.34	3157.06	2557.91	2818.57	1997.46	4008.4	2604.17	2106.85	2909.65	3197.53	3001.03	421.22	626.87	426.71	552.6	484	1427.25	520.75	365.69	509.24	789.47	3003.26	2720.68	703.15	5874.47	1765.12	736.21
hsa-miR-28-3p	1557.5	589.97	862.07	1450.68	1926.37	1626.68	1052.35	1421.06	1483.46	1815.87	1908.76	1657.2	2558.31	2297.09	2086.54	2167.75	1509.35	1427.87	1600.17	2210.39	1224.23	1931.84	859.24	787.65	1134.21	526.32	1372.92	2116.08	966.83	1236.73	882.56	1426.4
hsa-miR-30a-3p	346.11	196.66	0	483.56	214.04	0	263.09	142.11	0	181.59	190.88	236.74	752.45	1225.11	709.16	597.26	280.81	487.57	213.36	703.31	484	432.5	494.71	225.04	324.06	0	643.56	0	380.87	618.37	353.02	92.03
hsa-miR-30a-5p	16007.6	8357.92	34195.4	15473.9	19263.7	12200.1	19468.6	9521.1	23883.7	24695.8	30921.9	11837.1	19262.6	15620.2	12691.1	11776	14777.6	21905.7	15255	22606.2	12128.5	12629	8800.71	10717.6	12615.2	6052.63	13686.3	16172.9	7998.36	11027.5	6530.95	24064.8
hsa-miR-30b-5p	173.06	0	287.36	0	0	0	526.18	0	148.35	0	190.88	0	451.47	0	166.95	116.07	0	34.83	106.68	100.47	85.41	43.25	0	0	23.15	0	300.33	151.15	29.3	309.18	0	46.01
hsa-miR-30c-5p	1990.14	1376.6	5747.13	5319.15	4066.78	2440.02	3157.06	1136.85	4598.72	1634.28	4771.9	1893.94	3461.25	3522.21	1624.93	1567.35	1158.34	2577.14	1226.8	1205.67	1138.82	1081.25	729.05	1209.6	1307.81	526.32	1887.76	2116.08	996.13	3194.89	1235.58	2300.65
hsa-miR-30d-5p	26823.6	13274.3	49425.3	24178	27397.3	15860.1	34464.6	15205.3	39905.1	39586	52681.8	13257.6	31151.2	19448.7	16956.2	16382.8	24290.1	36080	25816.1	40992.7	20555.8	20428.5	14841.4	18847.2	20762.9	8947.37	26214.2	26904.5	13125.5	17211.2	11591	38834.9
hsa-miR-30e-3p	692.22	491.64	0	967.12	428.08	0	263.09	852.64	741.73	363.17	763.5	473.48	1354.4	1990.81	1512.94	1308.22	561.62	905.48	480.05	1406.61	911.06	937.09	885.28	506.34	486.09	263.16	986.79	906.89	996.13	1442.85	588.37	368.1
hsa-miR-30e-5p	432.64	294.99	1724.14	1450.68	1926.37	406.67	263.09	852.64	1038.42	907.94	1527.01	1893.94	601.96	1837.67	507.06	538.59	596.72	870.66	586.73	803.78	455.53	692	624.9	478.21	555.53	0	471.94	302.3	761.75	721.43	411.86	966.27
hsa-miR-320a	1557.5	589.97	1724.14	483.56	2140.41	2033.35	1052.35	2557.91	1038.42	2360.63	954.38	5681.82	1956.36	2756.51	1619.75	2424.94	8073.29	3656.75	8160.87	7535.42	5637.17	4051.09	6353.17	5794.82	6990.42	4736.84	2102.28	3627.57	5830.31	721.43	2765.36	15414.4
hsa-miR-320b	778.75	294.99	0	483.56	214.04	813.34	263.09	710.53	296.69	907.94	0	1183.71	225.735	1301.68	556.38	823.975	1246.1	226.37	1626.84	1004.72	740.235	555.04	1275.84	928.3	1134.2	1842.11	429.04	906.89	849.64	154.59	794.305	2484.7
hsa-miR-328-3p	432.64	196.66	287.36	483.56	856.16	813.34	0	426.32	296.69	181.59	190.88	710.23	752.45	153.14	502.85	478.15	210.61	208.96	160.02	251.18	85.41	144.17	182.26	112.52	92.59	0	471.94	151.15	58.6	515.3	941.4	460.13
hsa-miR-330-3p	346.11	0	574.71	483.56	0	406.67	0	284.21	0	544.76	572.63	0	150.49	153.14	132.83	175.24	315.91	278.61	0	150.71	113.88	173	156.23	84.39	185.18	0	343.23	302.3	175.79	103.06	58.84	552.16
hsa-miR-335-3p	519.17	196.66	862.07	483.56	214.04	0	263.09	568.42	593.38	0	572.63	710.23	1053.42	765.7	260.29	595.48	1719.96	2577.14	693.41	1758.26	768.71	922.67	911.32	1097.08	810.15	0	257.42	453.45	703.15	721.43	58.84	690.19
hsa-miR-340-3p	86.53	98.33	0	0	0	406.67	0	0	0	0	0	0	451.47	0	179.56	131.47	70.2	69.65	106.68	301.42	113.88	43.25	130.19	168.78	162.03	0	0	0	322.28	103.06	235.35	92.03
hsa-miR-340-5p	1470.97	294.99	574.71	483.56	642.12	406.67	3157.06	710.53	1335.11	363.17	3435.77	2130.68	1203.91	459.42	657.31	612.58	105.3	139.3	106.68	50.24	28.47	129.75	78.11	196.91	92.59	0	471.94	0	175.79	206.12	294.19	736.21
hsa-miR-342-3p	173.06	196.66	0	483.56	214.04	0	1315.44	0	445.04	181.59	190.88	0	300.98	0	137.03	55.54	105.3	34.83	0	150.71	0	28.83	0	0	46.29	0	0	0	0	0	58.84	276.08
hsa-miR-361-3p	259.58	98.33	0	483.56	214.04	0	263.09	142.11	890.08	726.35	763.5	710.23	451.47	0	429.92	386.29	737.13	870.66	586.73	904.25	313.18	331.58	416.6	450.08	486.09	526.32	429.04	151.15	585.96	412.24	294.19	414.12
hsa-miR-3615	0	98.33	0	967.12	0	0	0	0	445.04	0	190.88	236.74	150.49	153.14	227.76	140.62	245.71	348.26	160.02	351.65	142.35	230.67	104.15	196.91	393.5	0	214.52	302.3	234.38	206.12	58.84	230.06
hsa-miR-370-3p	346.11	98.33	287.36	0	214.04	0	0	142.11	741.73	544.76	763.5	0	2859.29	0	2021.4	692.67	175.51	1462.7	160.02	602.83	113.88	461.33	286.41	1040.82	393.5	526.32	643.56	1511.49	146.49	3297.95	647.21	184.05
hsa-miR-374b-5p	86.53	294.99	0	0	428.08	0	0	426.32	296.69	0	381.75	236.74	150.49	306.28	439.18	397.81	105.3	313.44	53.34	50.24	56.94	302.75	0	196.91	115.74	0	171.61	151.15	29.3	515.3	235.35	92.03
hsa-miR-378a-3p	865.28	1376.6	862.07	0	856.16	0	1052.35	284.21	1038.42	363.17	763.5	236.74	902.93	612.56	597.54	811.53	386.11	626.87	266.7	502.36	170.82	821.75	208.3	450.08	648.12	0	729.36	1209.19	175.79	412.24	411.86	184.05
hsa-miR-379-5p	1038.33	393.31	1149.43	483.56	642.12	0	1052.35	284.21	741.73	544.76	381.75	236.74	2708.8	153.14	2483.68	705.54	666.92	1706.48	586.73	1004.72	484	850.59	650.94	1462.77	763.85	1315.79	557.75	2418.38	175.79	3710.19	470.7	92.03
hsa-miR-381-3p	173.06	0	1436.78	0	428.08	0	0	284.21	296.69	181.59	763.5	0	2106.85	0	1344.23	429.98	70.2	243.78	0	0	28.47	28.83	130.19	84.39	69.44	263.16	471.94	453.45	29.3	1442.85	294.19	0
hsa-miR-409-3p	1384.44	294.99	3735.63	1934.24	1926.37	813.34	1315.44	568.42	1483.46	363.17	2672.27	710.23	7373.97	765.7	6735.23	1926.22	2597.49	8010.03	1173.46	4471.01	2363.06	2090.42	1353.96	7820.19	3472.06	3947.37	4118.76	4232.16	966.83	8863.24	1882.8	3128.88
hsa-miR-423-3p	2249.72	688.3	6896.55	2901.35	6421.23	3253.36	2367.8	3694.76	3708.65	6355.55	3817.52	4734.85	3160.27	6738.13	2817.08	2427.9	3404.82	5223.93	3253.68	4973.37	2448.47	4570.09	2629.8	3656.92	4004.44	1315.79	2831.65	4987.91	2666.12	4328.56	5236.53	7362.08
hsa-miR-423-5p	1124.86	491.64	3448.28	3384.91	5993.15	2440.02	263.09	3978.97	1186.77	3086.98	954.38	3314.39	3461.25	3828.48	3172.49	3610.23	20955.5	11457.8	30296.6	11855.7	16626.8	10394.4	25803.3	18481.5	19628.7	9736.84	3646.82	9824.67	18897.2	2473.46	6942.81	29126.2
hsa-miR-425-5p	259.58	196.66	287.36	0	1070.21	406.67	263.09	284.21	296.69	544.76	0	236.74	300.98	306.28	211.49	216.72	421.22	348.26	160.02	301.42	256.24	273.92	442.64	281.3	277.76	263.16	300.33	0	351.58	206.12	647.21	414.12
hsa-miR-432-5p	86.53	0	0	483.56	0	0	0	0	0	0	190.88	236.74	300.98	0	205.58	57.65	105.3	139.3	0	50.24	56.94	86.5	78.11	168.78	46.29	263.16	42.9	151.15	117.19	309.18	58.84	138.04
hsa-miR-4433b-3p	0	0	0	483.56	0	0	0	142.11	148.35	0	0	0	0	153.14	205.45	174.23	140.41	174.13	160.02	100.47	170.82	43.25	338.49	112.52	254.62	0	257.42	151.15	58.6	103.06	235.35	230.06
hsa-miR-4433b-5p	1297.91	589.97	862.07	1934.24	2140.41	406.67	263.09	1989.48	1186.77	1634.28	1336.13	946.97	1655.38	2603.37	1667.71	1169.8	1263.65	3029.88	4213.78	2009.44	996.47	1412.84	1718.48	1997.24	2870.24	789.47	2488.42	453.45	556.66	1855.1	1647.45	2484.7
hsa-miR-451a	2249.72	14945.9	2011.49	18858.8	1284.25	30093.5	2367.8	10658	17949.9	7626.66	7444.17	2130.68	1504.89	612.56	864.53	1584.03	737.13	417.91	266.7	100.47	825.65	72.08	1223.77	309.43	208.32	789.47	85.81	1058.04	2109.46	721.43	470.7	552.16
hsa-miR-454-3p	86.53	196.66	574.71	0	214.04	0	0	0	0	544.76	190.88	236.74	0	153.14	292.16	160	70.2	278.61	266.7	703.31	85.41	418.08	52.08	168.78	185.18	0	300.33	151.15	87.89	412.24	117.67	276.08
hsa-miR-484	346.11	393.31	1149.43	0	428.08	813.34	263.09	284.21	296.69	1089.52	763.5	236.74	1053.42	306.28	526.25	550.95	0	69.65	213.36	200.94	113.88	144.17	78.11	140.65	231.47	0	557.75	302.3	29.3	927.55	353.02	322.09
hsa-miR-485-3p	0	0	0	0	642.12	0	0	0	0	0	381.75	0	150.49	153.14	185.65	72.97	140.41	278.61	106.68	0	113.88	28.83	0	225.04	92.59	263.16	85.81	0	29.3	412.24	58.84	138.04
hsa-miR-485-5p	0	98.33	0	483.56	0	0	0	0	0	181.59	0	0	0	0	78.48	36.06	105.3	139.3	53.34	100.47	113.88	72.08	52.08	534.47	254.62	526.32	0	151.15	58.6	0	0	0
hsa-miR-486-3p	173.06	98.33	0	483.56	0	406.67	0	0	296.69	0	0	0	0	0	154.215	138.88	702.025	52.24	426.71	150.71	327.415	216.25	429.62	590.73	254.615	1052.63	214.52	151.15	336.93	0	235.35	92.03
hsa-miR-486-5p	7744.23	27482.8	12212.6	26354	11237.2	57950.4	4867.14	30481.7	17801.5	21245.7	13265.9	13376	10308.5	8422.67	8839.16	7477.73	20446.5	9873.24	19335.4	13111.6	19815.5	8823.02	18890.3	14979.3	17256.1	13552.6	8988.33	15568.3	16992.8	9584.67	8413.74	8972.53
hsa-miR-493-5p	951.8	294.99	1149.43	483.56	642.12	0	526.18	0	296.69	0	1145.26	236.74	3461.25	306.28	3581.69	1043.07	561.62	2194.05	320.03	803.78	654.82	951.5	390.56	1687.81	1041.62	1052.63	1716.15	1058.04	468.77	5256.11	470.7	276.08
hsa-miR-500a-3p	86.53	196.66	0	483.56	214.04	0	0	142.11	148.35	181.59	0	236.74	0	153.14	125.27	131.64	35.1	34.83	0	200.94	142.35	201.83	0	28.13	92.59	0	85.81	0	29.3	309.18	58.84	46.01
hsa-miR-501-3p	86.53	196.66	287.36	967.12	214.04	0	0	142.11	0	181.59	0	236.74	0	0	108.27	120.21	35.1	0	0	200.94	28.47	173	0	28.13	115.74	0	128.71	0	29.3	206.12	117.67	0
hsa-miR-532-5p	86.53	196.66	0	0	214.04	0	263.09	0	148.35	0	763.5	236.74	451.47	306.28	305.38	308.92	70.2	104.48	0	200.94	113.88	115.33	78.11	84.39	0	263.16	214.52	151.15	175.79	412.24	117.67	92.03
hsa-miR-543	173.06	196.66	287.36	0	642.12	0	0	142.11	0	181.59	190.88	0	0	0	343.46	182.1	175.51	452.74	0	100.47	56.94	173	208.3	506.34	138.88	263.16	171.61	0	146.49	309.18	117.67	828.23
hsa-miR-584-5p	2163.19	688.3	1724.14	1934.24	1284.25	813.34	1052.35	3268.44	1335.11	2723.81	2672.27	1420.45	2407.83	1378.25	2598.29	2826.98	3545.23	2751.27	2826.97	3315.58	2420	3142.84	2056.97	1490.9	2754.5	789.47	2617.13	2720.68	1962.97	1855.1	1470.93	966.27
hsa-miR-6130	0	0	0	0	0	0	0	0	0	181.59	0	0	0	0	5.61	5.76	175.51	104.48	320.03	100.47	227.76	216.25	234.34	168.78	277.76	0	300.33	151.15	351.58	206.12	176.51	0
hsa-miR-625-3p	86.53	0	0	483.56	642.12	406.67	0	284.21	0	181.59	190.88	236.74	150.49	306.28	142.7	518.36	386.11	452.74	480.05	904.25	1252.7	1066.84	416.6	900.17	1203.65	789.47	42.9	1360.34	380.87	412.24	1470.93	184.05
hsa-miR-629-5p	86.53	589.97	0	0	214.04	0	263.09	142.11	0	181.59	190.88	473.48	752.45	153.14	248.65	262.19	35.1	243.78	53.34	452.12	227.76	317.17	78.11	28.13	46.29	526.32	343.23	0	29.3	309.18	176.51	0
hsa-miR-652-3p	173.06	98.33	287.36	483.56	642.12	0	263.09	142.11	445.04	0	190.88	0	300.98	0	235.49	211.14	0	104.48	0	50.24	28.47	72.08	26.04	28.13	115.74	0	128.71	302.3	0	206.12	58.84	46.01
hsa-miR-654-5p	259.58	0	0	0	0	0	0	0	0	0	190.88	0	1203.91	306.28	417.49	114.97	315.91	557.22	160.02	301.42	227.76	302.75	104.15	590.73	277.76	263.16	257.42	453.45	87.89	824.49	176.51	0
hsa-miR-671-3p	259.58	98.33	0	0	0	0	0	426.32	741.73	726.35	0	0	752.45	153.14	373.26	391.54	631.82	696.52	1013.44	602.83	626.35	562.25	650.94	393.82	671.27	526.32	514.84	755.74	468.77	412.24	411.86	598.17
hsa-miR-6852-5p	86.53	0	0	0	214.04	0	0	0	148.35	181.59	0	0	0	0	111.75	131.13	70.2	104.48	53.34	251.18	56.94	129.75	26.04	28.13	115.74	263.16	171.61	0	29.3	103.06	58.84	230.06
hsa-miR-7-5p	519.17	1474.93	1436.78	0	3067.93	1220.01	1841.62	1563.17	3263.61	1452.7	1908.76	1183.71	1856.03	918.84	1409.02	1675.46	2492.19	3041.49	1866.87	4018.89	3046.35	4858.43	2343.38	1969.11	2430.44	1315.79	1773.35	3022.97	2822.38	1236.73	1117.91	2714.77
hsa-miR-744-5p	2076.66	688.3	1724.14	483.56	1498.29	0	1052.35	1421.06	1928.5	2179.04	1527.01	1657.2	1053.42	1684.53	1115.32	1041.21	1474.25	801	960.1	954.49	597.88	619.92	781.13	1406.51	949.03	789.47	1330.02	2267.23	820.34	1236.73	1353.26	1196.34
hsa-miR-92a-3p	17781.4	25122.9	28304.6	22727.3	25684.9	21350.1	12102.1	18331.7	18246.5	18431.1	13456.8	31013.3	28291.9	21516.1	24560.1	20827.8	23272.1	34965.5	22002.3	34210.8	22491.7	24176.8	19098.6	17750.1	25230.3	14342.1	27415.5	32648.1	20332.8	34422.3	14679.9	11457.2
hsa-miR-92b-3p	86.53	98.33	574.71	0	428.08	813.34	0	142.11	148.35	181.59	0	236.74	300.98	459.42	127.89	170.25	421.22	313.44	480.05	301.42	199.29	346	312.45	421.95	347.21	0	171.61	755.74	234.38	103.06	294.19	184.05
hsa-miR-93-5p	865.28	196.66	1436.78	1450.68	214.04	406.67	263.09	142.11	593.38	544.76	763.5	1420.45	451.47	918.84	1106.73	714.68	456.32	417.91	693.41	452.12	170.82	475.75	208.3	168.78	300.91	0	643.56	604.59	263.68	721.43	882.56	736.21
hsa-miR-941	86.53	393.31	0	0	0	0	0	0	0	181.59	0	0	300.98	0	171.7	91.01	421.22	243.78	160.02	452.12	142.35	273.92	390.56	28.13	324.06	263.16	257.42	453.45	410.17	0	58.84	46.01
hsa-miR-98-5p	1730.55	2163.23	1436.78	2417.79	1926.37	1626.68	263.09	2557.91	2225.19	1089.52	572.63	2604.17	1805.87	1990.81	1308.95	999.47	2070.97	1636.83	1760.19	1406.61	1224.23	1614.67	2759.99	1884.72	1921.21	1578.95	1287.11	1511.49	2050.86	1855.1	2824.19	1334.38
hsa-miR-99a-5p	86.53	98.33	287.36	483.56	214.04	0	0	142.11	593.38	363.17	381.75	0	150.49	459.42	168.71	128.51	35.1	69.65	0	0	28.47	28.83	26.04	0	23.15	0	42.9	151.15	58.6	206.12	176.51	46.01
hsa-miR-99b-5p	259.58	196.66	1149.43	0	642.12	0	789.27	568.42	445.04	1089.52	763.5	473.48	1655.38	612.56	1511.18	936.4	1965.67	1114.44	1280.14	1708.03	1281.18	1946.25	2030.93	1125.21	925.88	1578.95	1930.67	1813.78	820.34	1339.79	1117.91	1242.35
