# Supplementary material for: MiR-222-3p in Platelets Serves as a Distinguishing Marker for Early Recognition of Kawasaki Disease
Source: Front Pediatr. 2019 Jun 28;7:237. doi: 10.3389/fped.2019.00237 (PMC6611386; doi:10.3389/fped.2019.00237)
Supplement: Supplementary Table 3 — Ten most abundant platelet microRNA families expressed in KD samples. [file Table_3.XLSX]

## Sheet: Sheet1
miRNA Family	Mature miRNA	CPM
let-7	hsa-let-7a-5p	81072.1
	hsa-let-7b-5p	2194.04
	hsa-let-7c-5p	20900.1
	hsa-let-7d-3p	761.246
	hsa-let-7d-5p	2312.15
	hsa-let-7e-5p	12207.5
	hsa-let-7f-5p	102981
	hsa-let-7g-5p	25096.1
	hsa-let-7i-5p	26808.8
miR-21	hsa-miR-21-5p	50462.3
miR-30	hsa-miR-30d-5p	22840.2
	hsa-miR-30a-5p	13560.6
	hsa-miR-30c-5p	1493.24
	hsa-miR-30e-3p	789.494
	hsa-miR-30e-5p	581.226
	hsa-miR-30a-3p	358.326
miR-221	hsa-miR-222-3p	26206.6
	hsa-miR-221-3p	4514.15
miR-148	hsa-miR-148a-3p	24809.7
	hsa-miR-148b-3p	2799.18
	hsa-miR-152-3p	650.066
miR-28	hsa-miR-151a-3p	25868.8
	hsa-miR-28-3p	1325.8
miR-25	hsa-miR-92a-3p	23656
	hsa-miR-25-3p	1976.78
miR-26a	hsa-miR-26a-5p	19338.8
	hsa-miR-26b-5p	1950.52
miR-103	hsa-miR-103a-3p	13115.1
	hsa-miR-107-3p	7875.07
miR-423	hsa-miR-423-5p	15384.3
	hsa-miR-423-3p	3930.89
